# Supplementary material for: Investigation of multi-trait associations using pathway-based analysis of GWAS summary statistics
Source: BMC Genomics. 2019 Feb 4;20(Suppl 1):79. doi: 10.1186/s12864-018-5373-7 (PMC6360716; doi:10.1186/s12864-018-5373-7)
Supplement: Supplementary file 1 — Table S1. Results of pathway-based analysis of the 25 traits. (XLSX 152 kb) [file 12864_2018_5373_MOESM1_ESM.xlsx]

## Sheet: Additional file 1. Table S1
Additional file 1. Table S1. Pathway combined p-value of the 25 traits
Pathway	ALZ	ADHD	ASD	BD	MDD	SCZ	BMI	FN-BMD	LS-BMD	EDU	HEIGHT	WHR	CD	RA	UC	AAM	CAD	FG	FI	HDL	LDL	TC	TG	T1D	T2D
BIOCARTA_ACH_PATHWAY	0.00193014	0.123651	0.835682	0.513207	0.0594727	0.00526819	0.0602631	0.0151773	0.0326848	0.00593749	0.0160129	0.0593306	0.0432533	0.0901554	0.0054463	0.00507367	0.882222	0.212761	0.119421	0.201639	0.537464	0.190052	0.0069455	0.909452	0.142668
BIOCARTA_AGR_PATHWAY	0.0309624	0.274822	0.227969	0.0929302	0.0589298	0.0199513	0.0252623	0.00107235	0.000727413	0.00115169	0.043608	0.00294931	0.00657733	0.00826757	0.000144313	0.00513405	0.290808	0.01685	0.0197037	0.290371	0.0346341	0.0135197	0.067021	0.250476	0.0254943
BIOCARTA_AHSP_PATHWAY	0.842702	0.247339	0.00666375	0.314108	0.242995	0.451867	0.00526336	0.220486	0.0159791	0.122915	0.494241	0.484151	0.00251924	0.335022	0.00594354	0.342526	0.556749	0.461849	0.910172	0.197828	0.352015	0.602037	0.0183622	0.0241026	0.236476
BIOCARTA_AKAP13_PATHWAY	0.680116	0.0673667	0.043427	0.641522	0.333618	0.316813	0.334847	0.0240979	0.072157	0.0463555	0.0884476	0.922059	0.0431324	0.417158	0.0221287	0.289836	0.249376	0.541036	0.141487	0.312411	0.0104961	0.00926449	0.0165117	0.689504	0.108827
BIOCARTA_ALK_PATHWAY	0.24981	0.400016	0.723282	0.497411	0.0589955	0.0189334	0.0615933	0.0165133	0.000890059	0.0509075	0.00186268	0.758818	0.0918329	0.645927	0.0735759	0.272567	0.026537	0.803505	0.869755	0.567862	0.478318	0.761422	0.2852	0.317057	0.248315
BIOCARTA_ARAP_PATHWAY	0.0935109	0.463464	0.415929	0.171964	0.073965	0.543438	0.0182098	0.0239676	0.135696	0.000599294	0.0151402	0.717026	0.205365	0.158335	0.0338747	0.0438748	0.117027	0.0039019	0.0053238	0.0639991	0.234225	0.528561	0.153952	0.00396939	0.405511
BIOCARTA_ARF_PATHWAY	0.489712	0.634799	0.567978	0.342108	0.2398	0.0131882	0.472999	0.0100002	0.0673116	0.0535261	0.00793886	0.506456	0.103508	0.733015	0.0890939	0.221224	0.0031361	0.0114892	0.238051	0.197842	0.338306	0.636973	0.0411195	0.157704	0.00921339
BIOCARTA_ATM_PATHWAY	0.0487304	0.0175132	0.612537	0.0520397	0.627477	0.0960584	0.0413749	0.0410026	0.149525	0.505174	0.14	0.044759	0.0548696	0.454395	0.0335912	0.00100458	0.151795	0.0632629	0.0658061	0.0433841	0.721722	0.219322	0.0273419	0.818671	0.00473747
BIOCARTA_BARRESTIN_PATHWAY	0.151189	0.00848163	0.652744	0.072955	0.0129577	0.220846	0.0687321	0.0970696	0.0168841	0.191465	0.350813	0.242107	0.191395	0.387172	0.0383551	0.210885	0.558861	0.249328	0.0101913	0.173965	0.582984	0.356866	0.0266249	0.403309	0.0662339
BIOCARTA_BCELLSURVIVAL_PATHWAY	0.211232	0.610101	0.489939	0.0603268	0.267899	0.584768	0.67105	0.0664972	0.00239988	0.0357205	0.0271546	0.272775	0.00494167	0.187774	0.00890517	0.0907821	0.807877	0.17271	0.675753	0.126636	0.168413	0.634077	0.290868	0.686669	0.0670714
BIOCARTA_BLYMPHOCYTE_PATHWAY	0.110204	0.192243	0.000966333	0.267202	0.118483	0.883083	0.786279	0.113582	0.165234	0.265428	0.314477	0.348975	0.0406709	0.0076282	0.0189495	0.144637	0.983938	0.818138	0.774141	0.22552	0.177308	0.226212	0.0086301	0.130508	0.0982715
BIOCARTA_CARM_ER_PATHWAY	0.159929	0.0347109	0.0223988	0.133482	0.362336	0.312134	0.105886	0.000393628	4.73998e-05	0.00730118	0.00133582	0.019968	0.0950854	0.466162	0.00540939	0.215416	0.0794197	0.0511581	0.00174712	0.202069	0.0108409	0.0706635	0.725383	0.00707967	0.00508827
BIOCARTA_CBL_PATHWAY	0.247118	0.347728	0.350152	0.425961	0.828068	0.153935	0.0625569	0.0526197	0.00366803	0.0421723	0.611292	0.083428	0.0142931	0.0102891	0.10699	0.0141531	0.118633	0.161619	0.0309236	0.138397	0.329945	0.0303195	0.0430902	0.524008	0.181531
BIOCARTA_CCR5_PATHWAY	0.0233592	0.57151	0.674939	0.548674	0.0962554	0.0210596	0.202371	0.0848251	0.0100963	0.0803934	0.278716	0.564398	0.0139647	0.0497613	0.00220135	0.135842	0.477734	0.0883579	0.00981103	0.0440146	0.127713	0.0890671	0.689878	0.220366	0.150138
BIOCARTA_CELL2CELL_PATHWAY	0.782507	0.0124851	0.0022282	0.0610821	0.000442531	0.143658	0.401436	0.00398935	0.00234696	0.03209	0.158487	0.107828	0.0147215	0.251763	0.00089632	0.0662418	0.0418115	0.531076	0.148369	0.658498	0.273681	0.216053	0.382267	0.00486612	0.0836883
BIOCARTA_CELLCYCLE_PATHWAY	0.197815	0.278279	0.644129	0.875911	0.787213	0.229158	0.0210739	0.299029	0.10997	0.218544	0.0155859	0.0191104	0.0104128	0.0100082	0.00390927	0.181522	0.00113652	0.533208	0.15233	0.711433	0.557464	0.515951	0.0317353	0.103476	0.00263726
BIOCARTA_CERAMIDE_PATHWAY	0.00563172	0.256842	0.371744	0.0901586	0.363648	0.322578	0.0140977	0.0653953	0.000518861	0.0200356	0.0910555	0.00753302	0.023824	0.162147	0.000978968	0.00930386	0.571713	0.37987	0.439508	0.335085	0.00147162	0.00125921	0.113687	0.562796	0.00649119
BIOCARTA_CHREBP2_PATHWAY	0.436063	0.00327856	0.0481739	0.0425335	0.00169766	0.862762	0.443987	0.00535725	0.00179396	0.0214819	0.00609457	0.0229458	0.000770332	0.465485	0.00581473	0.139756	0.0683233	0.000925518	0.0762216	0.42972	0.208646	0.240072	0.0101461	0.56691	0.00872122
BIOCARTA_CTCF_PATHWAY	0.00217814	0.856407	0.750148	0.245885	0.865392	0.0158807	0.070313	0.292192	0.0647999	0.427207	0.00882643	0.123676	0.00897302	0.444721	0.0400565	0.662693	0.0207591	0.0196422	0.0701806	0.944133	0.0691151	0.186099	0.644844	0.646323	0.172515
BIOCARTA_D4GDI_PATHWAY	0.225353	0.0644261	0.821543	0.883595	0.871141	0.410529	0.722584	0.670269	0.0127165	0.20966	0.160023	0.866658	0.203581	0.169027	0.00707325	0.153141	0.183328	0.24319	0.347302	0.536794	0.0471496	0.56867	0.22712	0.0906977	0.726858
BIOCARTA_DC_PATHWAY	0.00114891	0.0349326	0.00355747	0.00730809	0.00107198	0.241463	0.125649	0.0177476	0.00212252	0.215491	0.121443	0.00613344	0.000171383	8.98904e-05	1.26922e-06	0.0180454	0.0123651	0.416287	0.840329	0.329588	0.240083	0.154241	0.420821	0.11852	0.00232713
BIOCARTA_DNAFRAGMENT_PATHWAY	0.00541865	0.740607	0.813467	0.458864	0.632681	0.769785	0.0611311	0.0862686	0.245664	0.126282	0.35003	0.383382	0.770974	0.535605	0.0122987	0.655018	0.849935	0.626624	0.109245	0.716009	0.0684047	0.12718	0.392064	0.116174	0.783117
BIOCARTA_EGFR_SMRTE_PATHWAY	0.584685	0.597523	0.750261	0.208401	0.305529	0.103679	0.179362	0.0161813	0.00638007	0.194945	0.022777	0.336272	0.176989	0.737794	0.0118397	0.70085	0.0361905	0.289453	0.154429	0.185999	0.342082	0.0702312	0.216071	0.634829	0.0798509
BIOCARTA_EIF2_PATHWAY	0.333263	0.449207	0.723117	0.488665	0.000849395	0.643792	0.493062	0.0146433	0.00444945	0.0113391	0.134576	0.96233	0.0904902	0.694959	0.18772	0.0870484	0.500243	0.241625	0.67064	0.477647	0.352351	0.101953	0.00255933	0.462022	0.0978208
BIOCARTA_EIF_PATHWAY	0.289517	0.723147	0.2875	0.727968	0.105175	0.472087	0.737281	0.335253	0.0261937	0.45474	0.218486	0.0117391	0.31719	0.934207	0.0914877	0.163972	0.593759	0.6816	0.345322	0.760681	0.0429768	0.420324	0.187559	0.724139	0.681171
BIOCARTA_EPHA4_PATHWAY	0.648628	0.228636	0.501548	0.465546	0.0663361	0.832683	0.0997455	0.122984	0.0682012	0.0872199	0.841677	0.252288	0.299621	0.0651239	0.104095	0.18455	0.241621	0.296125	0.522345	0.322533	0.127741	0.179209	0.320829	0.218975	0.00181878
BIOCARTA_EPONFKB_PATHWAY	0.0113436	0.674248	0.246378	0.897976	0.247109	0.264163	0.217215	0.18238	0.0141189	0.689948	0.0218076	0.420455	0.0203574	0.279037	0.00025577	0.198878	0.216459	0.143487	0.32846	0.0483905	0.111933	0.00638434	0.158921	0.788278	0.070822
BIOCARTA_ETC_PATHWAY	0.483496	0.981555	0.321941	0.969723	0.58436	0.935171	0.639051	0.041698	0.0791303	0.20441	0.732684	0.651207	0.0524025	0.137281	0.00116399	0.148056	0.14742	0.544584	0.654366	0.403301	0.578864	0.927994	0.799767	0.680891	0.946829
BIOCARTA_ETS_PATHWAY	0.773942	0.471072	0.214452	0.440298	0.0581098	0.00472858	0.0121016	0.00933156	0.00315807	0.0109924	0.02072	0.680068	0.00232794	0.115527	0.00265299	0.0928696	0.702714	0.340229	0.201212	0.0234641	0.555641	0.353276	0.0355508	0.835707	0.2794
BIOCARTA_FIBRINOLYSIS_PATHWAY	0.111996	0.0179176	0.306451	0.0263773	0.676746	0.567163	0.49822	0.0330437	0.0570913	0.137138	0.14519	0.452281	0.0321331	0.634805	0.0392852	0.160539	0.00651232	0.582707	0.828185	0.0490258	0.238973	0.0986175	0.204004	0.23377	0.847711
BIOCARTA_FREE_PATHWAY	0.298603	0.0234323	0.00250387	0.348797	0.799649	0.989551	0.252938	0.207371	0.0385904	0.291922	0.121937	0.626874	0.00016294	0.674362	0.00211629	0.344515	0.843235	0.676913	0.203739	0.0440089	0.693214	0.118193	0.00213367	0.499298	0.35167
BIOCARTA_GABA_PATHWAY	0.845518	0.846227	0.994515	0.491772	0.703975	0.142026	0.262638	0.14205	0.0368452	0.431365	0.710471	0.120309	0.474454	0.197857	0.290681	0.13758	0.703296	0.186908	0.699416	0.00555962	0.0844449	0.0886878	0.188243	0.534552	0.773575
BIOCARTA_GCR_PATHWAY	0.0222919	0.0911051	0.208393	0.565822	0.43953	0.173924	0.0205913	0.300797	0.000839485	0.112234	0.0322814	0.7449	0.0831109	0.0163988	0.00123459	0.377733	0.41613	0.668658	0.0128933	0.00224564	0.73219	0.48985	0.0365998	0.631253	0.154077
BIOCARTA_GLYCOLYSIS_PATHWAY	0.681604	0.0513524	0.00399316	0.150283	0.501893	0.0822	0.0970062	0.136841	0.114848	0.454832	0.347885	0.576723	0.329751	0.338425	0.551983	0.00383482	0.349624	0.0237929	0.277861	0.789373	0.569639	0.446818	0.633396	0.120117	0.138688
BIOCARTA_HCMV_PATHWAY	0.0611933	0.0704826	0.613057	0.155887	0.908786	0.147684	0.0033005	0.0395199	0.000124389	0.204299	0.00337209	0.10223	0.0140759	0.429738	0.0131968	0.167358	0.211456	0.254006	0.724093	0.13366	0.108827	0.0501692	0.0725471	0.777696	0.00434314
BIOCARTA_HIF_PATHWAY	0.180424	0.776947	0.182945	0.1559	0.748508	0.0658828	0.00211736	0.0328854	0.0819173	0.0675007	0.031777	0.018738	0.103543	0.246657	0.0810971	0.569508	0.639682	0.149519	0.161515	0.150831	0.378857	0.00245	0.142946	0.636142	0.11379
BIOCARTA_HSP27_PATHWAY	0.174109	0.534545	0.788294	0.939597	0.34145	0.968791	0.36308	0.0535901	0.4958	0.793564	0.544748	0.468223	0.0122291	0.50613	0.000100083	0.232861	0.624513	0.95113	0.586062	0.62785	0.259394	0.97641	0.3418	0.167729	0.418816
BIOCARTA_IGF1MTOR_PATHWAY	0.00343058	0.886376	0.549912	0.328579	0.0203804	0.756129	0.652316	0.0322167	0.0219951	0.00703909	0.0469876	0.301587	0.0142297	0.288866	0.0963992	0.0907123	0.442818	0.389232	0.00148677	0.364839	0.00301276	0.0241986	0.00412961	0.535214	0.349662
BIOCARTA_IL4_PATHWAY	0.452225	0.840129	0.0974493	0.256471	0.0268752	0.144351	0.435115	0.0510525	0.07824	0.592773	0.424549	0.35673	0.0206883	0.164513	0.255312	0.574387	0.982524	0.34438	0.0839731	0.328864	0.617408	0.75807	0.787806	0.735045	0.217253
BIOCARTA_IL5_PATHWAY	0.482517	0.546063	0.891058	0.992601	0.957915	0.835644	0.414077	0.110237	0.184724	0.657691	0.64767	0.574688	0.00736901	0.147594	0.0149959	0.450746	0.905223	0.61851	0.165146	0.74442	0.272084	0.311827	0.443101	0.333109	0.253904
BIOCARTA_LECTIN_PATHWAY	0.52363	0.00604157	0.536678	0.730563	0.235543	0.504797	0.263357	0.300606	0.332074	0.532731	0.46921	0.489736	0.630169	0.382357	0.198874	0.425302	0.44572	0.563651	0.667269	0.510565	0.916564	0.449146	0.550867	0.390007	0.0192238
BIOCARTA_MAL_PATHWAY	0.258455	0.510086	0.304737	0.0783229	0.0750747	0.0240027	0.116976	0.0164831	0.00336437	0.000924995	0.0219595	0.00663463	0.00420747	0.102643	0.00025976	0.0140546	0.23241	0.494037	0.00862493	0.0733046	0.000405552	0.00675775	0.00632949	0.567284	0.00164777
BIOCARTA_MITOCHONDRIA_PATHWAY	0.391903	0.663501	0.368223	0.447247	0.173574	0.872884	0.353984	0.00862074	0.0442997	0.175586	0.220448	0.648857	0.0127252	0.00963696	0.015067	0.141776	0.85881	0.417976	0.589423	0.180398	0.387143	0.385103	0.599087	0.004756	0.459635
BIOCARTA_MONOCYTE_PATHWAY	0.36444	0.116521	0.0556076	0.0864234	0.00593616	0.303321	0.494402	0.052962	0.0576965	0.336354	0.193904	0.191975	0.0353269	0.127334	0.0376324	0.164482	0.267661	0.164087	0.00360413	0.0288125	0.626958	0.36082	0.363362	0.190997	0.0298002
BIOCARTA_MTA3_PATHWAY	0.351085	0.0143678	0.128254	0.186571	0.062316	0.14866	0.00502731	0.0116859	0.00129381	0.091126	0.171413	0.658345	0.00682625	0.0783463	0.00719393	0.0431307	0.102434	0.0418917	0.0725535	0.0184822	0.00727869	0.0984189	0.280683	0.0497401	0.373736
BIOCARTA_MYOSIN_PATHWAY	0.288645	0.192414	0.173175	0.291787	0.0150489	0.240739	0.434331	0.140231	0.0163795	0.108904	0.0761545	0.804281	0.015796	0.649231	0.00637012	0.58091	0.326576	0.0132653	0.140775	0.0678364	0.559921	0.683786	0.233974	0.0871456	0.514324
BIOCARTA_NDKDYNAMIN_PATHWAY	0.00156431	0.250805	0.279231	0.846712	0.134548	0.248025	0.238068	0.51686	0.0122984	0.0220238	0.215705	0.664349	0.169295	0.295255	0.103886	0.00606239	0.694947	0.436303	0.302717	0.0691198	0.22425	0.29642	0.754113	0.965205	0.422109
BIOCARTA_NKCELLS_PATHWAY	0.41896	0.114177	0.721428	0.903519	0.151939	0.94501	0.0510021	0.0180052	0.399099	0.537948	0.117989	0.103227	0.506448	0.313611	0.14416	0.171058	0.944932	0.098647	0.301086	0.177288	0.00243403	0.0277563	0.476443	0.564151	0.00662395
BIOCARTA_NUCLEARRS_PATHWAY	0.120725	0.490885	0.974733	0.00584723	0.325702	0.0067647	0.0572981	0.00175521	0.00115113	0.10335	0.0312979	0.116232	0.239432	0.276239	0.00749392	0.566559	0.270978	0.0010828	0.405824	0.0324622	0.0518953	0.056896	0.0121376	0.54745	0.00491533
BIOCARTA_P35ALZHEIMERS_PATHWAY	0.531049	0.966364	0.861063	0.975925	0.927012	0.191781	0.800534	0.880819	0.0335825	0.720545	0.0917415	0.649468	0.478715	0.692576	0.0152269	0.520456	0.855307	0.828985	0.817684	0.788732	0.990647	0.911389	0.991664	0.902651	0.310049
BIOCARTA_P38MAPK_PATHWAY	0.335846	0.121342	0.232896	0.858365	0.153746	0.923385	0.0615295	0.0418638	0.0231731	0.538826	0.0310775	0.22555	0.00494222	0.098081	0.00213125	0.554597	0.437293	0.847722	0.543226	0.444504	0.0135063	0.0060215	0.745291	0.461604	0.164711
BIOCARTA_P53HYPOXIA_PATHWAY	0.46168	0.304706	0.277466	0.984422	0.108369	0.218067	0.317101	0.0677833	0.502198	0.808568	0.0773161	0.230463	0.0306529	0.675288	0.037574	0.250349	0.538584	0.56804	0.186078	0.213962	0.492089	0.348754	0.105777	0.411102	0.0127828
BIOCARTA_P53_PATHWAY	0.644462	0.415808	0.350008	0.354722	0.155901	0.426164	0.0157477	0.227922	0.321191	0.21529	0.0531279	0.0822874	0.204916	0.0744932	0.0867217	0.609244	0.349477	0.258501	0.318481	0.655348	0.799628	0.57987	0.0395986	0.0736452	0.0465187
BIOCARTA_PARKIN_PATHWAY	0.106157	0.228039	0.0449548	0.819022	0.00755887	0.898683	0.615558	0.0109649	0.0434048	0.47166	0.101227	0.026509	0.00135339	0.254707	0.00250742	0.0518477	0.35621	0.0686681	0.0900637	0.193975	0.4914	0.107525	0.0666978	0.692074	0.00105795
BIOCARTA_PML_PATHWAY	0.588617	0.00327358	0.491772	0.682535	0.377321	0.955958	0.134698	0.121177	0.694756	0.788054	0.0163898	0.75785	0.011503	0.569605	0.00125624	0.617727	0.92782	0.74828	0.115716	0.389132	0.259555	0.131567	0.375555	0.234807	0.180143
BIOCARTA_PPARA_PATHWAY	0.0620636	0.331131	0.0209181	0.56034	0.361713	0.399419	0.121779	0.000772635	0.00236569	0.120291	0.00540754	0.03654	0.00221905	0.211426	0.000137801	0.199461	0.395113	0.0392841	0.0966153	0.0128607	0.000899665	0.210102	0.00306194	0.108467	0.0121094
BIOCARTA_PROTEASOME_PATHWAY	0.00388816	0.0015999	0.0635588	0.554805	0.17673	0.00329404	0.00145781	0.00806033	0.00323353	0.479541	0.197234	0.0637113	0.00637168	0.004948	0.00764367	0.719925	0.922013	0.0862089	0.200036	0.387192	0.0643259	0.0201535	0.0486754	0.00625099	0.229296
BIOCARTA_PS1_PATHWAY	0.163343	0.487223	0.48702	0.707565	0.00751529	0.41657	0.043562	0.00256972	0.000961421	0.284235	0.10007	0.69936	0.0161063	0.415462	0.00534578	0.671663	0.011489	0.878331	0.859092	0.895905	0.149823	0.0903745	0.0777765	0.192961	0.0510756
BIOCARTA_PTC1_PATHWAY	0.229509	0.941213	0.207773	0.846664	0.390638	0.359135	0.476011	0.0942246	0.0950811	0.115173	0.0877007	0.384743	0.0424692	0.0331575	0.00798823	0.705116	0.0392921	0.495934	0.618894	0.474021	0.472323	0.358876	0.00530631	0.396783	0.142184
BIOCARTA_PTDINS_PATHWAY	0.0410071	0.367736	0.189917	0.756021	0.00893725	0.300921	0.586242	0.00691301	0.00090676	0.00438728	0.099976	0.477121	0.00217918	0.268424	0.0019114	0.0704962	0.304125	0.0672822	0.101583	0.0975286	0.21203	0.2093	0.0482485	0.0188456	0.00268539
BIOCARTA_RAB_PATHWAY	0.187396	0.655201	0.298083	0.865522	0.874234	0.531325	0.697426	0.189587	0.417621	0.0717395	0.524389	0.0490843	0.616183	0.250341	0.112277	0.493319	0.539251	0.386745	0.330951	0.679078	0.54781	0.923028	0.713432	0.509841	0.247321
BIOCARTA_RAC1_PATHWAY	0.00530671	0.0142246	0.17481	0.0174261	0.308841	0.00606648	0.320067	0.0214325	0.00620126	0.0102073	0.00862988	0.0147476	0.0259537	0.00599404	0.00414182	0.0360793	0.0270729	0.745158	0.267324	0.029131	0.0038487	0.054263	0.217926	0.612241	0.0415306
BIOCARTA_RANKL_PATHWAY	0.119295	0.386167	0.000495925	0.0761956	0.400111	0.222636	0.0249918	0.0342312	0.00103005	0.181186	0.117152	0.7596	0.0133504	0.171821	0.00116413	0.163862	0.213788	0.667037	0.802092	0.0359231	0.898709	0.506428	0.0153901	0.609251	0.287379
BIOCARTA_RANMS_PATHWAY	0.0438795	0.482114	0.294505	0.361901	0.57308	0.313039	0.0202793	0.176936	0.181473	0.0218813	0.594616	0.532706	0.290008	0.452875	0.141834	0.115345	0.669418	0.207511	0.570363	0.568596	0.0590302	0.00117636	0.0651197	0.140079	0.739413
BIOCARTA_RNA_PATHWAY	0.129933	0.443361	0.479279	0.177719	0.0130221	0.236092	0.424625	0.606985	0.0341374	0.766245	0.0459608	0.828813	0.169326	0.534853	0.00146731	0.00216596	0.346335	0.00303193	0.993754	0.127546	0.155749	0.0116245	0.00659633	0.336902	0.5115
BIOCARTA_SALMONELLA_PATHWAY	0.332782	0.597864	0.225272	0.803864	0.206468	0.678829	0.509847	0.440376	0.157594	0.127773	0.27408	0.758428	0.155235	0.260983	0.127868	0.591271	0.150552	0.485582	0.00339541	0.33557	0.88086	0.288671	0.852686	0.784348	0.441536
BIOCARTA_SARS_PATHWAY	0.581748	0.522696	0.00678623	0.938052	0.995247	0.778737	0.577866	0.377915	0.0407237	0.0362359	0.288335	0.737924	0.0530897	0.0651035	0.138356	0.18774	0.351401	0.904691	0.470446	0.913832	0.00258285	0.00170597	0.87486	0.710316	0.707571
BIOCARTA_SKP2E2F_PATHWAY	0.648489	0.101449	0.744917	0.837705	0.0643247	0.247924	0.00994329	0.16455	0.0485406	0.326953	0.0330451	0.159909	0.0879244	0.104588	0.135583	0.789341	0.849033	0.456009	0.64752	0.411694	0.842807	0.208386	0.554809	0.000661738	0.116346
BIOCARTA_SODD_PATHWAY	0.433457	0.166646	0.896939	0.754572	0.702869	0.539548	0.638612	0.297732	0.160022	0.804282	0.457672	0.838477	0.0533329	0.123425	0.250839	0.127653	0.918163	0.991452	0.0224053	0.500255	0.0396873	0.0940313	0.400851	0.300344	0.495167
BIOCARTA_STATHMIN_PATHWAY	0.0126414	0.726411	0.278562	0.60345	0.816295	0.813509	0.701397	0.0174647	0.00690211	0.000996041	0.0277129	0.832204	0.0490209	0.103696	0.000923875	0.207205	0.288262	0.0430639	0.12105	0.690839	0.845571	0.591952	0.070719	0.67831	0.714999
BIOCARTA_STEM_PATHWAY	0.279269	0.0188405	0.465591	0.128962	0.0383994	0.0686981	0.124732	0.0702539	0.0989243	0.00609909	0.434766	0.184423	0.0155413	0.0138222	0.00892781	0.056922	0.133718	0.270799	0.168692	0.113881	0.666883	0.0222736	0.240942	0.0178299	0.189017
BIOCARTA_TALL1_PATHWAY	0.223133	0.598932	0.00563063	0.150198	0.608425	0.515151	0.0390717	0.155218	0.00423335	0.318084	0.226107	0.194914	0.579981	0.282812	0.00325668	0.0026917	0.466985	0.733091	0.293592	0.426793	0.177587	0.216924	0.29316	0.885128	0.552258
BIOCARTA_TCAPOPTOSIS_PATHWAY	0.0655083	0.181232	0.543579	0.539736	0.924889	0.345886	0.63371	0.692961	0.349524	0.326648	0.474615	0.870068	0.260134	0.0250753	0.059953	0.69114	0.790804	0.734225	0.228006	0.132153	0.245037	0.269524	0.607043	0.0907748	0.937044
BIOCARTA_TEL_PATHWAY	0.0372199	0.33094	0.0105578	0.10293	0.46216	0.0319433	0.115187	0.00577295	0.132574	0.0511922	0.2411	0.103457	0.00245749	0.564709	0.016862	0.0803268	0.846191	0.0465165	0.102394	0.261254	0.335063	0.193385	0.218653	0.00278066	0.0337268
BIOCARTA_TGFB_PATHWAY	0.245853	0.727201	0.994729	0.661354	0.568702	0.545329	0.0851486	0.0215884	0.0686186	0.53555	0.0177758	0.505108	0.0130131	0.02776	0.0338673	0.254585	0.000950196	0.35202	0.656007	0.143302	0.4264	0.559853	0.552605	0.14517	0.113512
BIOCARTA_TRKA_PATHWAY	0.0584552	0.616217	0.514528	0.33809	1	0.0715734	0.314992	0.257899	0.0923047	0.211313	0.101654	0.0943512	0.0169039	0.0022535	0.00270834	0.602239	0.319921	0.0496032	0.441476	0.353169	0.0731545	0.0760452	0.0231405	0.122751	0.0747844
BIOCARTA_VDR_PATHWAY	0.554253	0.0900713	0.125384	0.265554	0.40005	0.137582	0.273271	0.033227	0.0667547	0.490257	0.0608744	0.0966714	0.572082	0.536738	0.0922385	0.349592	0.501886	0.10226	0.485198	0.160754	0.199694	0.273233	0.471575	0.00184244	0.124352
BIOCARTA_VEGF_PATHWAY	0.0135166	0.279872	0.168384	0.0548497	0.00120697	0.00266437	0.0320064	0.271329	0.00708829	0.00820565	0.0461877	0.00800795	0.00337422	0.337738	0.00427313	0.0725632	0.410623	0.00137803	0.391373	0.270551	0.0247838	0.0587918	0.000452834	0.191548	0.0712897
BIOCARTA_VITCB_PATHWAY	0.0570468	0.108732	0.206621	0.228375	0.00647347	0.0414391	0.160637	0.192065	0.0801746	0.229074	0.200346	0.141774	0.165356	0.279483	0.0252739	0.0663925	0.0454927	0.202652	0.309753	0.762848	0.39553	0.0842055	0.650153	0.729244	0.0765155
KEGG_ADHERENS_JUNCTION	0.0799559	0.00403962	0.000308685	0.313227	0.0748118	0.531739	0.00766854	0.000164056	3.97322e-05	0.0161035	0.00658393	0.0085977	0.00025524	0.0840829	8.12068e-05	0.0117762	0.381465	0.414001	0.0787812	0.0241339	0.00149698	0.000373058	0.0199557	0.0839371	0.00484083
KEGG_ADIPOCYTOKINE_SIGNALING_PATHWAY	0.199779	0.0554841	0.711773	0.0260406	0.187493	0.689837	0.111646	0.00339463	0.00890295	0.72198	0.0376596	0.133691	0.000185558	0.271851	0.000208691	0.0854312	0.896618	0.00300751	0.296231	0.0293359	0.843804	0.461576	0.786848	0.680897	0.191985
KEGG_ALANINE_ASPARTATE_AND_GLUTAMATE_METABOLISM	0.00959423	0.0821911	0.0121641	0.00531124	0.00692677	0.0170404	0.00622767	0.00577388	0.00502436	0.0119815	0.00318278	0.0242271	0.00375978	0.0668105	0.00308937	0.027025	0.600709	0.0940948	0.0289655	0.0922644	0.0404665	0.0166592	0.00959541	0.767068	0.213606
KEGG_ALDOSTERONE_REGULATED_SODIUM_REABSORPTION	0.609442	0.122154	0.485801	0.150567	0.797565	0.00114625	0.28102	0.138857	0.0375979	0.0393089	0.00682713	0.00714613	0.00314913	0.657981	0.00411767	0.383064	0.370642	0.436971	0.0627154	0.592515	0.387116	0.917729	0.135976	0.0700949	0.119013
KEGG_AMINO_SUGAR_AND_NUCLEOTIDE_SUGAR_METABOLISM	0.00812526	0.00647899	0.0665412	0.0402458	0.159342	0.00740379	0.0143273	0.0138648	0.00464253	0.0019807	0.0120223	0.247303	0.000748278	0.0138824	0.00920471	0.00472513	0.10778	0.000537622	0.00558257	0.306312	0.0687072	0.00760864	0.16051	0.11829	0.430193
KEGG_AMYOTROPHIC_LATERAL_SCLEROSIS_ALS	0.0495009	0.453332	0.719131	0.927406	0.649285	0.238811	0.0353959	0.0045882	0.0198839	0.32355	0.0546126	0.130936	0.00536472	0.708186	0.000391282	0.469102	0.418205	0.4975	0.0238253	0.053482	0.292348	0.174006	0.00590299	0.195228	0.109166
KEGG_ARGININE_AND_PROLINE_METABOLISM	0.0369524	0.130498	0.0873087	0.0559066	0.113715	0.298655	0.169105	0.00513162	0.0137279	0.0155316	0.00801841	0.106997	0.0103246	0.286414	0.105714	0.00950256	0.0466486	0.0125187	0.0780718	0.351514	0.0312806	0.0773038	0.148008	0.124374	0.960417
KEGG_ARRHYTHMOGENIC_RIGHT_VENTRICULAR_CARDIOMYOPATHY_ARVC	0.0434618	1.51979e-05	8.76016e-05	0.000643915	4.24574e-06	0.000748566	0.0160806	0.00123774	0.000175693	0.0003423	0.00510417	0.00475317	0.0218912	0.0288432	0.000703267	0.00111926	0.0550038	0.000551181	0.0471436	0.00830605	0.0103222	0.00396253	0.0037592	0.00445469	3.94454e-05
KEGG_ASTHMA	0.0615355	0.0702405	0.0236283	0.496963	0.304104	0.971155	0.759628	0.149463	0.323964	0.624378	0.654806	0.442384	0.00248968	0.128011	0.0376178	0.325771	0.605607	0.694364	0.313362	0.198441	0.727186	0.703198	0.683344	0.130698	0.505803
KEGG_AXON_GUIDANCE	0.00106648	0.000812235	0.000622231	0.0113045	0.00261861	0.00205174	0.0233706	0.00224257	0.00149875	0.000351878	0.00257872	0.00126623	0.000642226	0.00446864	7.853e-05	0.000580889	0.00441591	0.00487903	0.000610544	0.00251448	0.0053432	0.00634168	0.0241983	0.00226376	0.00372676
KEGG_BASAL_CELL_CARCINOMA	0.207174	0.10144	0.425609	0.122431	0.0519229	0.234691	0.0101964	4.91076e-05	9.0745e-05	0.00723107	0.000518759	0.779806	0.206646	0.342682	0.00245247	0.850781	0.411139	0.0407374	0.306077	0.239505	0.509621	0.0346	0.00862341	0.716011	0.0446847
KEGG_BASAL_TRANSCRIPTION_FACTORS	0.469792	0.0266454	0.00748543	0.934891	0.231074	0.6684	0.141644	0.0131112	0.00862957	0.728307	0.033146	0.579632	0.0254739	0.745072	0.0073494	0.472839	0.919126	0.488265	0.285791	0.495137	0.0150384	0.10113	0.00708804	0.298485	0.00641837
KEGG_BIOSYNTHESIS_OF_UNSATURATED_FATTY_ACIDS	0.0478342	0.387664	0.921473	0.75587	0.248531	0.703756	0.738048	0.0315255	0.0142616	0.249927	0.0176282	0.613385	0.00431432	0.207709	0.00443182	0.00910693	0.0338241	0.119389	0.35956	0.0388918	0.172214	0.0578406	0.00273225	0.247609	0.0408167
KEGG_BLADDER_CANCER	0.0046834	0.810765	0.430075	0.208843	0.469523	0.00456998	0.119499	0.00450133	0.00323377	0.0053838	0.0574398	0.00016932	0.00158233	0.00798196	0.00175441	0.0482771	0.00653752	0.0198233	0.0275297	0.207976	0.020669	0.0461523	0.0214775	0.627034	0.000529854
KEGG_CALCIUM_SIGNALING_PATHWAY	5.5922e-05	0.00029644	0.188374	8.60462e-05	6.19698e-05	0.00161772	0.00934281	0.00118975	0.000202819	2.78136e-05	0.00234955	0.00150996	0.00142569	0.0060287	0.000357192	0.131684	0.00398738	0.000127726	0.00304172	0.00355304	0.00718542	0.021499	0.00443704	0.00322438	0.00228704
KEGG_CARDIAC_MUSCLE_CONTRACTION	0.0121404	0.000287514	0.671274	0.00877317	8.18932e-05	0.0777314	0.0499065	0.0390364	0.0382569	0.0216925	0.0969527	0.147883	0.00342975	0.435756	0.000688742	0.000219896	0.0171398	0.00349214	0.018549	0.0544447	0.0736867	0.234477	0.0230369	0.00438729	0.211704
KEGG_CELL_ADHESION_MOLECULES_CAMS	0.0586349	0.000513638	0.000598218	0.123529	0.0245507	0.167042	0.0164252	7.7088e-05	0.00453428	0.00689041	0.0434227	0.0101667	0.000235683	0.0244421	7.97121e-05	0.390118	0.1425	0.402662	0.0126994	0.0889813	0.137479	0.0440091	0.00696443	0.051161	0.00841484
KEGG_CHEMOKINE_SIGNALING_PATHWAY	0.00480051	0.138307	0.643115	0.00566288	0.0558207	0.06604	0.0102405	0.00408976	0.000664072	0.00630682	0.000485279	0.0364664	2.92048e-05	0.0312826	2.17143e-06	0.0550693	0.168514	0.00194579	0.151733	0.149337	0.131262	0.0504624	0.0068734	0.00386388	0.00209195
KEGG_CIRCADIAN_RHYTHM_MAMMAL	0.193372	0.460003	0.434831	0.233538	0.470887	0.97668	0.714018	0.0541963	0.310905	0.48561	0.0670927	0.123847	0.028935	0.826437	0.00536379	0.48759	0.379166	0.015502	0.897567	0.255639	0.318404	0.2943	0.931302	0.475995	0.512165
KEGG_DORSO_VENTRAL_AXIS_FORMATION	0.451966	0.293322	0.228209	0.357051	0.189746	0.166513	0.0873755	0.0122449	0.0944228	0.831477	0.0811861	0.20449	0.00866791	0.0201858	0.00456963	0.101212	0.820401	0.2433	0.144498	0.369023	0.75499	0.910354	0.496348	0.261879	0.0302701
KEGG_ENDOCYTOSIS	0.00628473	0.0198485	0.208974	0.785568	0.0200832	0.277517	0.115334	0.000537272	0.00335387	0.0129881	8.60451e-05	0.00581473	0.00550823	0.0379403	0.000177639	0.0323798	0.0594708	0.227579	0.00347572	0.0236453	0.0158762	0.0156681	0.0973334	0.0611662	0.0680455
KEGG_FATTY_ACID_METABOLISM	0.00719057	0.199393	0.468708	0.247444	0.041412	0.182115	0.0852731	0.00224579	0.00252399	0.015362	0.27831	0.118344	0.00549845	0.13845	0.0062927	0.00182855	0.0436965	0.105867	0.00507927	0.169589	0.0405276	0.0502282	0.11321	0.00494884	0.116853
KEGG_FOLATE_BIOSYNTHESIS	0.181233	0.196225	0.00211974	0.554973	0.994295	0.000479905	0.260317	0.0296519	0.0193203	0.409554	0.00781472	0.0633756	0.313602	0.458461	0.22061	0.244843	0.135146	0.306048	0.183028	0.832243	0.774392	0.60272	0.828567	0.268629	0.370272
KEGG_GALACTOSE_METABOLISM	0.221883	0.0804835	0.520026	0.340747	0.53111	0.410848	0.402953	0.00392635	0.0349906	0.0388195	0.0229162	0.664029	0.0798506	0.109874	0.012621	0.0132606	0.362557	3.44297e-06	0.0257621	0.770556	0.0371472	0.00398844	0.488045	0.00651207	0.169543
KEGG_GLYCEROLIPID_METABOLISM	0.308013	0.0120895	0.613853	0.688809	0.212451	0.61715	0.00935206	0.00504105	0.0123571	0.391285	0.393294	0.43833	0.00266482	0.695653	0.00704929	0.224841	0.201309	0.13076	0.27396	0.0164603	0.0126066	0.0221092	0.00145341	0.196602	0.151352
KEGG_GLYCINE_SERINE_AND_THREONINE_METABOLISM	0.0931681	0.0060021	0.0349812	0.00686118	0.00698465	0.0147536	0.588139	0.0208081	0.0257427	0.393625	0.542076	0.0796243	0.0145665	0.352433	4.2445e-05	0.275829	0.796649	0.26998	0.0166414	0.662015	0.130587	0.303036	0.0566933	0.622861	0.135534
KEGG_GLYCOSAMINOGLYCAN_BIOSYNTHESIS_HEPARAN_SULFATE	0.00923252	0.0499096	0.0201986	0.680336	0.478305	0.263504	0.236564	0.00294043	0.00717675	0.0453448	0.18107	0.168209	0.0028607	0.506625	0.00457929	0.716621	0.035788	0.435216	0.149086	0.0363066	0.00574997	0.00575961	0.658241	0.0512628	0.63718
KEGG_GLYCOSAMINOGLYCAN_BIOSYNTHESIS_KERATAN_SULFATE	0.800614	0.811384	0.111547	0.265911	0.0111611	0.103518	0.897631	0.143712	0.155319	0.0454654	0.215982	0.0107695	0.0865416	0.0487668	0.00229612	0.00405637	0.110023	0.105227	0.398209	0.0672307	0.182116	0.138434	0.247664	0.141008	0.347816
KEGG_GLYCOSPHINGOLIPID_BIOSYNTHESIS_GLOBO_SERIES	0.887113	0.0111151	0.761827	0.0299413	0.0154804	0.0260028	0.0975018	0.0142857	0.0890394	0.282855	0.0806925	0.0203571	0.0094866	0.00492432	0.0950918	0.0499758	0.221303	0.0267191	0.103511	0.139134	0.0159233	0.014128	0.341578	0.00477759	0.440606
KEGG_GLYOXYLATE_AND_DICARBOXYLATE_METABOLISM	0.712314	0.101399	0.154845	0.205087	0.0561966	0.283666	0.762627	0.126005	0.0842734	0.0064869	0.0441993	0.0223882	0.215907	0.00610249	0.00622065	0.331045	0.708982	0.0105835	0.423534	0.226225	0.146377	0.123016	0.319871	0.01634	0.077176
KEGG_HEMATOPOIETIC_CELL_LINEAGE	0.00691771	0.0624238	0.182109	0.394918	0.163076	0.987987	0.052497	0.00766261	0.0339861	0.576865	0.682314	0.0428116	0.00128731	0.00298864	0.000896599	0.294575	0.939942	0.514689	0.22018	0.429003	0.0178415	0.156435	0.280539	0.209999	0.262399
KEGG_HISTIDINE_METABOLISM	0.124549	0.0282462	0.966292	0.00107834	0.0202381	0.334246	0.0435456	0.00997476	0.0077008	0.135893	0.0509871	0.406904	0.00736147	0.213158	0.00765222	0.135182	0.281936	0.18702	0.0567201	0.362437	0.328537	0.25178	0.0120542	0.0330758	0.766381
KEGG_JAK_STAT_SIGNALING_PATHWAY	0.00155828	0.2827	0.373793	0.140963	0.126085	0.389828	0.0731412	0.00330916	0.00349256	0.00440327	0.000968458	0.0149409	2.76482e-07	1.62173e-05	2.47597e-09	0.0132596	0.109087	0.0393301	0.0425663	0.300382	0.392283	0.00904855	0.00442542	0.000351018	0.048486
KEGG_LEISHMANIA_INFECTION	0.124025	0.374591	0.264169	0.75226	0.0492306	0.578479	0.282249	0.00715505	0.0379833	0.781813	0.0145528	0.226429	0.000295783	0.00924394	5.76835e-08	0.273071	0.545834	0.511457	0.566139	0.156081	0.0224288	0.0499116	0.0347288	0.0539094	0.0246278
KEGG_LEUKOCYTE_TRANSENDOTHELIAL_MIGRATION	0.00157277	0.00020601	0.0137584	0.11441	0.0315901	0.117238	0.337749	0.00104463	0.000770186	0.000106184	0.00609965	0.258745	0.00353253	0.108327	0.000101284	0.0148122	0.0192713	0.00299641	0.00655531	0.118267	0.122499	0.115151	0.0716974	0.000223641	0.0377038
KEGG_LIMONENE_AND_PINENE_DEGRADATION	0.00756296	0.20734	0.606799	0.231342	0.0862046	0.587506	0.220769	0.0143565	0.206483	0.0239142	0.584852	0.202736	0.0346086	0.137425	0.00445149	0.430085	0.266402	0.458746	0.178401	0.38577	0.00863371	0.0956903	0.506462	0.0451382	0.837146
KEGG_LONG_TERM_DEPRESSION	0.378423	0.059682	0.409637	0.172536	0.337164	0.030623	0.35107	0.0751397	0.0873539	0.0525552	0.273943	0.0372127	0.00938845	0.162053	0.000484673	0.282287	0.754852	0.843906	0.0558323	0.600632	0.198444	0.588528	0.295326	0.0408481	0.0859227
KEGG_LYSOSOME	0.151363	0.122063	0.0374486	0.221201	0.00423037	0.902869	0.0320465	0.00585359	0.0147792	0.00549432	0.00965723	0.0536543	0.000381605	0.318974	0.00551591	0.309286	0.114162	0.224439	0.234247	0.0207826	0.000644366	0.00237696	0.00521149	0.179871	0.0141255
KEGG_NICOTINATE_AND_NICOTINAMIDE_METABOLISM	0.0254069	0.00995039	0.176239	0.0117948	0.290782	0.0214935	0.0335668	0.012541	0.028082	0.148423	0.522451	0.343557	0.0359587	0.191131	0.148194	0.145986	0.203105	0.413283	0.346668	0.634434	0.449753	0.674845	0.172921	0.116933	0.00813528
KEGG_NON_HOMOLOGOUS_END_JOINING	0.199102	0.01061	0.102047	0.573554	0.111997	0.435512	0.777846	0.00674922	0.00510903	0.0562179	0.202481	0.575163	0.00552083	0.143573	0.197077	0.039841	0.0340507	0.000111211	0.0410576	0.0173649	0.00852477	0.0287076	0.119626	0.0302006	0.00739557
KEGG_ONE_CARBON_POOL_BY_FOLATE	0.0130217	0.21438	0.0342738	0.0919261	0.00318341	0.190873	0.35418	0.0385242	0.0413713	0.000628153	0.0435018	0.00467909	0.00517239	0.00252774	0.00113224	0.396625	0.0870862	0.334825	0.472689	0.0978928	0.456989	0.288437	0.470979	0.21985	0.0667049
KEGG_OTHER_GLYCAN_DEGRADATION	0.461473	0.219461	0.133159	0.715396	0.610487	0.875319	0.643212	0.0804752	0.288019	0.859474	0.219755	0.88916	0.0185367	0.634465	0.021024	0.577169	0.909251	0.569571	0.670136	0.170365	0.126439	0.054299	0.122268	0.138885	0.218255
KEGG_O_GLYCAN_BIOSYNTHESIS	0.326532	0.64807	0.0875424	0.244359	0.00920152	0.00640537	0.279807	0.000416611	0.0185564	0.116907	0.105347	0.257712	0.0838563	0.320452	0.00919072	0.121945	0.00351138	0.00535759	0.0143063	0.0268272	0.0429045	0.0585798	0.0703716	0.171459	0.617325
KEGG_P53_SIGNALING_PATHWAY	0.0478428	0.278476	0.892874	0.65894	0.877876	0.00883835	0.453394	0.00628707	0.0127584	0.00323255	0.0173299	0.483289	0.00388087	0.00714827	0.00427236	0.0568407	0.0340218	0.0586956	0.0105265	0.0712121	0.291442	0.498412	0.0398155	0.42313	0.00403328
KEGG_PATHOGENIC_ESCHERICHIA_COLI_INFECTION	0.396835	0.0274013	0.00617105	0.860884	0.0490383	0.928822	0.287563	0.00641322	0.0250173	0.472408	0.0403413	0.416374	0.00117003	0.153553	0.000906746	0.0729765	0.444249	0.547249	0.136288	0.479119	0.00345676	0.0132645	0.155092	0.231053	0.237454
KEGG_PENTOSE_PHOSPHATE_PATHWAY	0.104154	0.016568	0.111508	0.330609	0.00581818	0.25489	0.0793426	0.0101428	0.0761142	0.00770214	0.0531237	0.308729	0.00418773	0.606028	0.00315869	0.00825159	0.706166	0.0258736	0.299598	0.892957	0.802281	0.328112	0.0516149	0.0183795	0.03611
KEGG_PEROXISOME	0.00508014	0.0577181	0.37541	0.275244	0.0297062	0.104694	0.787664	0.00298901	0.00589025	0.00776966	0.00306653	0.00617734	0.00414866	0.0165218	0.00404451	0.0255711	0.247722	0.186706	0.0361571	0.416218	0.0146043	0.0966641	0.104579	0.0271832	0.00311271
KEGG_PHENYLALANINE_METABOLISM	0.0263068	0.035392	0.111406	0.0283635	0.00790085	0.0076462	0.0850735	0.0202178	0.177096	0.113707	0.0234708	0.0139737	0.02994	0.116778	0.00836306	0.0748451	0.0831903	0.239399	0.00186249	0.017429	0.495186	0.100337	0.137059	0.0242642	0.467799
KEGG_PPAR_SIGNALING_PATHWAY	0.0928256	0.338994	0.0733154	0.890921	0.0852339	0.744755	0.0440346	0.00248473	0.00182867	0.264779	0.0293942	0.0536025	0.00731651	0.454095	0.00693539	0.0153528	0.398678	0.0432816	0.147736	0.00155144	0.00764349	0.0132135	0.00176394	0.673605	0.00183473
KEGG_PRIMARY_IMMUNODEFICIENCY	0.54196	0.107604	0.00241424	0.885801	0.321462	0.616586	0.0666862	0.0654893	0.393678	0.713621	0.312408	0.402522	0.0501514	0.00444758	0.0137457	0.181555	0.893191	0.523632	0.194909	0.320114	0.197191	0.157082	0.368055	0.013302	0.524315
KEGG_PRION_DISEASES	0.519151	0.00720499	0.392616	0.970426	0.159912	0.849418	0.349036	0.0334059	0.0298411	0.650249	0.206686	0.429746	0.0216883	0.390103	0.00177128	0.338422	0.772803	0.8136	0.985594	0.618344	0.0118202	0.0982701	0.00562518	0.301431	0.0450462
KEGG_PROGESTERONE_MEDIATED_OOCYTE_MATURATION	0.0752117	0.0107513	0.0133564	8.09147e-05	0.0404923	0.00857662	0.00575226	0.00653821	0.00301382	0.000785366	0.000125373	0.0245191	0.00309609	0.195202	0.00111699	0.166217	0.0186932	0.202893	0.00603698	0.00390085	0.0125265	0.0171999	0.0018247	0.00123484	0.0104824
KEGG_PROTEIN_EXPORT	0.0907591	0.172408	0.0184533	0.00164175	0.465885	0.382577	0.0445857	0.105733	0.0231473	0.294465	0.195764	0.192226	0.158723	0.128134	0.00438432	0.0082194	0.358176	0.516246	0.61474	0.808477	0.149264	0.00446949	0.0103762	0.00991062	0.886654
KEGG_PROXIMAL_TUBULE_BICARBONATE_RECLAMATION	0.213076	0.00245382	0.262614	0.0435385	0.00392938	0.0611837	0.177542	0.0029999	0.0449143	0.00540145	0.0065562	0.0584134	0.0174739	0.029568	0.00141184	0.0164648	0.259092	0.0268189	0.0891845	0.261221	0.198336	0.0666569	0.00917176	0.0847951	0.389885
KEGG_RIBOFLAVIN_METABOLISM	0.144498	0.00399117	0.17595	0.439739	0.218422	0.539503	0.0186727	0.0279285	0.0492411	0.266539	0.21253	0.464105	0.00774015	0.804854	0.020254	0.530343	0.621141	0.0194752	0.907231	0.118894	0.297419	0.390442	0.0226598	0.0727901	0.358329
KEGG_SELENOAMINO_ACID_METABOLISM	0.168092	0.528384	0.195793	0.000771653	0.00468906	0.583208	0.804693	0.00613367	0.022122	0.0547988	0.00577545	0.279587	0.0218307	0.0253262	0.0164503	0.22065	0.0594726	0.0132072	0.146896	0.0325192	0.0317682	0.665297	0.000238762	0.685689	0.0972399
KEGG_STEROID_BIOSYNTHESIS	0.0633488	0.0767226	0.212549	0.29114	0.257833	0.862648	0.454862	0.098869	0.0517555	0.263039	0.477828	0.0198901	0.00810023	0.296692	0.269044	0.863925	0.00644169	0.225273	0.372139	0.0127334	0.37757	0.300173	0.129787	0.657381	0.0732801
KEGG_SULFUR_METABOLISM	0.100702	0.00308397	0.829558	0.302754	0.0483285	0.52669	0.859176	0.0848058	0.0117986	0.00544047	0.446024	0.10578	0.0428683	0.188101	0.298801	0.804091	0.161024	0.279407	0.272877	0.991857	0.0209875	0.281314	0.0184007	0.0344127	0.0752073
KEGG_TASTE_TRANSDUCTION	0.228835	0.00251583	0.152971	0.00771698	0.306368	0.00518439	0.440019	0.00252384	0.0256427	0.0624394	0.0728764	0.133876	0.00884544	0.240059	0.00176061	0.655223	0.10459	0.0114466	0.159169	0.744706	0.0532852	0.103223	0.645683	0.605333	0.0588144
KEGG_TAURINE_AND_HYPOTAURINE_METABOLISM	0.618543	0.576144	0.505223	0.0491805	0.000767614	0.358917	0.390796	0.0339329	0.0737383	0.173736	0.107168	0.249568	0.033849	0.423555	0.384289	0.0162477	0.00609529	0.601004	0.575325	0.377022	0.745645	0.635156	0.284356	0.873494	0.0746136
KEGG_TERPENOID_BACKBONE_BIOSYNTHESIS	0.335764	0.176293	0.202283	0.414437	0.247222	0.11739	0.211041	0.00230911	0.059304	0.382513	0.0167789	0.306436	0.00709556	0.128785	0.0157802	0.119732	0.655208	0.411863	0.196119	0.244355	0.165912	0.251947	0.0819356	0.718454	0.111827
KEGG_TGF_BETA_SIGNALING_PATHWAY	0.558717	0.493973	0.870889	0.605965	0.396537	0.256953	0.388315	0.00119864	0.000309172	0.400234	0.00248187	0.555878	0.000478227	0.58192	0.000140287	0.336524	0.157947	0.48873	0.617811	0.215888	0.048396	0.101346	0.0550842	0.156989	0.122623
KEGG_THYROID_CANCER	0.35439	0.268535	0.0843877	0.0991784	0.26453	0.945317	0.00458265	0.00339343	0.0498164	0.742837	0.0323781	0.396566	0.0114728	0.0999249	0.00195244	0.279119	0.964035	0.737488	0.0650716	0.452993	0.00899635	0.0800278	0.317887	0.443225	0.00202808
KEGG_TRYPTOPHAN_METABOLISM	0.0294741	0.176345	0.494538	0.544527	0.00714764	0.108292	0.253603	0.00610928	0.0188739	0.00578786	0.00750812	0.132348	0.00760987	0.100537	0.00723019	0.0845207	0.743839	0.103739	0.0848343	0.847314	0.0195125	0.180212	0.00317859	0.00325966	0.179424
KEGG_UBIQUITIN_MEDIATED_PROTEOLYSIS	0.00598231	0.00725496	0.0016285	0.0111541	0.00808909	0.00586129	0.00467405	0.00419144	0.0174331	0.00471953	0.0014789	0.0388267	0.00182354	0.0211846	0.000992708	0.00250848	0.00640249	0.00283425	0.0531105	0.000195538	0.000892072	0.000989887	0.00275335	0.00583104	0.00173515
KEGG_VALINE_LEUCINE_AND_ISOLEUCINE_BIOSYNTHESIS	0.767066	0.0508568	0.672574	0.439652	0.700704	0.994218	0.376212	0.837042	0.539467	0.935836	0.279327	0.0553504	0.890988	0.453131	0.562059	0.664637	0.999546	0.495494	0.751837	0.518159	0.570559	0.0232942	0.548271	0.712007	0.172956
KEGG_VASOPRESSIN_REGULATED_WATER_REABSORPTION	0.939809	0.960637	0.875605	0.95004	0.924309	0.209461	0.205861	0.287804	0.127581	0.210983	0.389748	0.590164	0.00270823	0.699154	0.0013192	0.790495	0.198368	0.510446	0.679141	0.346675	0.188004	0.133043	0.847641	0.379645	0.377066
REACTOME_ABACAVIR_TRANSPORT_AND_METABOLISM	0.0457052	0.0605588	0.578206	0.0175099	0.132116	0.0795028	0.0286867	0.0623157	0.00156342	0.00326472	0.0290441	0.0132391	0.0109596	0.262229	0.146692	0.022922	0.013913	0.00568854	0.0132123	0.0295308	0.174118	0.0864704	0.00334067	0.94842	0.0261327
REACTOME_ABCA_TRANSPORTERS_IN_LIPID_HOMEOSTASIS	0.016007	0.490716	0.0472186	0.411531	0.343297	0.213511	0.214775	0.114083	0.00637987	0.123355	0.0825697	0.0656094	0.08196	0.0162428	0.0449162	0.387592	0.158209	0.464144	0.0602604	0.154699	0.032357	0.0741091	0.00819766	0.356354	0.297201
REACTOME_ACTIVATION_OF_BH3_ONLY_PROTEINS	0.699067	0.061488	0.845593	0.185816	0.0637077	0.204441	0.109309	0.00339385	0.0993438	0.00537353	0.039656	0.152361	0.00637462	0.317056	0.00082206	0.438632	0.610898	0.0468532	0.197878	0.547146	0.609265	0.706509	0.171279	0.186156	0.386728
REACTOME_ACTIVATION_OF_CHAPERONE_GENES_BY_ATF6_ALPHA	0.105546	0.26995	0.12853	0.565049	0.303008	0.304663	0.422785	0.459557	0.0928637	0.144847	0.262839	0.266853	0.490819	0.0537757	0.117893	0.254666	0.148852	0.783541	0.0260638	0.214178	0.00866078	0.155024	0.0741963	0.0124161	0.331914
REACTOME_ACTIVATION_OF_CHAPERONE_GENES_BY_XBP1S	0.795012	0.343508	0.0245572	0.00284412	0.665597	0.021378	0.155566	0.0142868	0.0450055	0.0327968	0.0717452	0.202451	0.0135767	0.503742	0.00765421	0.030247	0.0761973	0.174517	0.123005	0.015915	0.0302445	0.263204	0.00766425	0.485494	0.00175276
REACTOME_ACTIVATION_OF_RAC	0.284908	0.440297	0.0682609	0.176761	0.196506	0.000490655	0.10433	0.00231506	0.00421578	0.100304	0.0307539	0.176187	0.00300778	0.0225147	0.00186809	0.0212393	0.427537	0.441882	0.0552671	0.268036	0.530318	0.169043	0.285507	0.0732528	0.0912872
REACTOME_ACTIVATION_OF_THE_AP1_FAMILY_OF_TRANSCRIPTION_FACTORS	0.834259	0.159118	0.441942	0.0924699	0.434233	0.582358	0.120249	0.0106047	0.0126866	0.00609268	0.0154303	0.325406	0.0605165	0.110669	0.000765143	0.0758292	0.44779	0.765765	0.0902812	0.0156256	0.0510517	0.837069	0.383102	0.64997	0.368711
REACTOME_ACYL_CHAIN_REMODELLING_OF_PS	0.0135785	0.972853	0.200014	0.870598	0.402127	0.662314	0.576495	0.0545412	0.209923	0.216037	0.375923	0.156138	0.44164	0.343212	0.0762778	0.655581	0.531579	0.240903	0.284728	0.579717	0.124223	0.116861	0.912074	0.294209	0.587942
REACTOME_ADENYLATE_CYCLASE_ACTIVATING_PATHWAY	0.24442	0.184633	0.454713	0.000256697	0.31451	0.0329031	0.00943471	0.373794	0.0827202	0.521396	0.114341	0.502473	0.0172833	0.629446	0.00273479	0.945348	0.486521	0.0989533	0.278506	0.227473	0.517094	0.196192	0.689392	0.221665	0.0574861
REACTOME_ADHERENS_JUNCTIONS_INTERACTIONS	0.0294955	0.0010493	0.00255227	0.0341773	0.00071847	0.328848	0.00959343	0.0015022	0.0378147	0.0100095	0.334529	0.0125359	0.102035	0.328871	0.0331403	0.39362	0.0360953	0.261604	0.060374	0.0649021	0.114414	0.210323	0.129073	0.00487977	0.0266992
REACTOME_ADVANCED_GLYCOSYLATION_ENDPRODUCT_RECEPTOR_SIGNALING	0.298757	0.21643	0.373776	0.434404	0.682196	0.273775	0.128787	0.0446203	0.445485	0.300156	0.14262	0.211491	0.369773	0.759703	0.0248072	0.27947	0.997273	0.700325	0.123276	0.670526	0.105102	0.326691	0.00409062	0.413179	0.0235804
REACTOME_AKT_PHOSPHORYLATES_TARGETS_IN_THE_CYTOSOL	0.0225704	0.860355	0.783697	0.472505	0.489087	0.124094	0.107658	0.402143	0.0912549	0.246875	0.0296121	0.00326928	0.0741249	0.316556	0.0388627	0.131462	0.116005	0.301716	0.237821	0.105947	0.728454	0.500068	0.00348035	0.403628	0.174036
REACTOME_ALPHA_LINOLENIC_ACID_ALA_METABOLISM	0.00670661	0.299864	0.605534	0.461218	0.994515	0.399026	0.959084	0.0721132	0.129328	0.362569	0.105807	0.239936	0.029076	0.223927	0.0166919	0.00990913	0.0552528	0.0146589	0.866451	0.0342932	0.0367007	0.0160896	0.0313169	0.696554	0.152992
REACTOME_AMINE_DERIVED_HORMONES	0.441677	0.0475188	0.265237	0.841228	0.133602	0.0248554	0.687109	0.0520485	0.0185131	0.0299905	0.408134	0.0885474	0.00665807	0.414376	0.00553917	0.00957959	0.98814	0.658205	0.0823701	0.2797	0.873627	0.547732	0.00598117	0.0479518	0.720429
REACTOME_AMINO_ACID_SYNTHESIS_AND_INTERCONVERSION_TRANSAMINATION	0.226419	0.103739	0.103864	0.0658602	0.0684499	0.371855	0.291973	0.00741876	0.00341477	0.00104995	0.00456431	0.00648145	0.179733	0.414408	0.0683479	0.347996	0.455223	0.0261686	0.0112033	0.0205128	0.00504156	0.00719922	0.0947026	0.036906	0.674208
REACTOME_AMINO_ACID_TRANSPORT_ACROSS_THE_PLASMA_MEMBRANE	0.443005	0.741426	0.266245	0.0213055	0.415111	0.970922	0.369471	0.0354986	0.260853	0.0249507	0.269941	0.697891	0.244685	0.258226	0.0217496	0.141289	0.421618	0.707993	0.116204	0.0750327	0.723162	0.0807134	0.0293132	0.214408	0.00280864
REACTOME_ANDROGEN_BIOSYNTHESIS	0.086737	0.00482317	0.00430875	0.0361663	0.341409	0.0709049	0.0254569	0.425657	0.435703	0.0435283	0.00271219	0.104877	0.689345	0.287068	0.527181	0.141059	0.0449434	0.0551898	0.131705	0.0121344	0.456977	0.00693479	0.00400125	0.0151861	0.201922
REACTOME_ANTIGEN_ACTIVATES_B_CELL_RECEPTOR_LEADING_TO_GENERATION_OF_SECOND_MESSENGERS	0.0903238	0.0425412	0.115684	0.172253	0.0681679	0.248877	0.0271496	0.0552845	0.115912	0.0382492	0.119618	0.00319863	0.0865897	0.00179962	0.00102791	0.048258	0.680836	0.034846	0.20477	0.306597	0.0713566	0.0601206	0.140292	0.171145	0.0367548
REACTOME_ANTIGEN_PRESENTATION_FOLDING_ASSEMBLY_AND_PEPTIDE_LOADING_OF_CLASS_I_MHC	0.534692	0.0500434	0.538117	0.975807	0.228438	0.991893	0.246836	0.0533296	0.286951	0.345949	0.0896776	0.561098	0.00748048	0.173218	0.0373933	0.317935	0.62961	0.599014	0.138662	0.471025	0.0748486	0.00642905	0.0748342	0.340525	0.0301572
REACTOME_APOPTOTIC_CLEAVAGE_OF_CELL_ADHESION_PROTEINS	0.810394	0.535717	0.20853	0.0648615	0.410366	0.757704	0.779283	0.51258	0.0327229	0.683399	0.0226277	0.732159	0.15951	0.470819	0.0804447	0.397321	0.514307	0.995633	0.28675	0.204456	0.100197	0.73888	0.680414	0.897701	0.158987
REACTOME_ASSOCIATION_OF_TRIC_CCT_WITH_TARGET_PROTEINS_DURING_BIOSYNTHESIS	0.464253	0.0606904	0.288858	0.0185242	0.00330215	0.0340479	0.0856177	0.00404589	0.00629214	0.00723652	0.00478457	0.0522144	0.450218	0.549379	0.0173381	0.00833533	0.138078	0.0704649	0.197865	0.690523	0.0095392	0.00588527	0.102777	0.0077471	0.00528492
REACTOME_BASE_FREE_SUGAR_PHOSPHATE_REMOVAL_VIA_THE_SINGLE_NUCLEOTIDE_REPLACEMENT_PATHWAY	0.214605	0.806361	0.905394	0.0178245	0.226219	0.339276	0.466813	0.534973	0.178784	0.766276	0.0841368	0.00367153	0.266898	0.967864	0.370302	0.0767797	0.64477	0.426141	0.0155787	0.901357	0.197278	0.66564	0.0516447	0.0692961	0.979815
REACTOME_BASIGIN_INTERACTIONS	0.0552089	0.00918295	0.701229	0.4027	0.000754799	0.863285	0.0106168	0.00638147	0.00903911	0.140257	0.121735	0.334528	0.0178893	0.184924	0.0408823	0.323809	0.113105	0.0718449	0.166169	0.00466223	0.212054	0.159211	0.581142	0.00391783	0.112031
REACTOME_BETA_DEFENSINS	0.29299	0.913282	0.903612	0.998573	0.115925	0.0463873	0.852287	0.625646	0.622266	0.247598	0.929226	0.249508	0.00128752	0.0160558	0.00209382	0.716761	0.0216389	0.477725	0.822949	0.0544069	0.116955	0.0114563	0.17901	0.445252	0.619586
REACTOME_BILE_SALT_AND_ORGANIC_ANION_SLC_TRANSPORTERS	0.131245	0.439942	0.266481	0.508748	0.469906	0.696556	0.2862	0.164655	0.58665	0.84149	0.658109	0.945032	0.289537	0.445998	0.943088	0.073169	0.339298	0.108348	0.795347	0.449108	0.829246	0.0835339	0.191526	0.00470681	0.781213
REACTOME_BINDING_AND_ENTRY_OF_HIV_VIRION	0.583604	1	1	0.919692	1	0.393821	0.124335	0.409941	0.519244	0.0892829	0.809493	0.938999	0.486641	0.0550683	0.219919	0.915607	0.361695	0.0386583	0.638966	0.376924	0.299424	0.0370329	0.924034	0.00790085	0.691335
REACTOME_BRANCHED_CHAIN_AMINO_ACID_CATABOLISM	0.14953	0.00723686	0.521765	0.0548698	0.685762	0.611039	0.0191615	0.0554488	0.014206	0.0410681	0.699531	0.16835	0.0736576	0.0103207	0.00105525	0.137278	0.081737	0.115857	0.639842	0.0088162	0.00766454	0.276276	0.0784217	0.499501	0.113265
REACTOME_CALNEXIN_CALRETICULIN_CYCLE	0.0835772	0.00291485	0.596925	0.0437878	0.0714681	0.584851	0.448399	0.0715027	0.00623118	0.0613231	0.0584907	0.0604465	0.0864449	0.178474	0.00984907	0.327674	0.0201724	0.00678161	0.165397	0.132945	0.37878	0.305215	0.179449	0.198919	0.744695
REACTOME_CASPASE_MEDIATED_CLEAVAGE_OF_CYTOSKELETAL_PROTEINS	0.99314	0.945052	0.999149	0.622941	0.87549	0.980409	0.993753	0.769751	0.0331233	0.287006	0.799425	0.684871	0.0500692	0.821349	0.00648088	0.764312	0.969494	0.973094	0.837681	0.865667	0.380825	0.165264	0.901557	0.682035	0.806494
REACTOME_CD28_DEPENDENT_VAV1_PATHWAY	0.0945295	0.717129	0.138197	0.191249	0.533639	0.456685	0.0752761	0.0149757	0.00961495	0.318241	0.0702143	0.0111072	0.026499	0.0211539	0.00279671	0.00484983	0.189021	0.620129	0.00712695	0.10064	0.14305	0.5322	0.194559	0.18617	0.0507481
REACTOME_CELL_EXTRACELLULAR_MATRIX_INTERACTIONS	0.00776605	0.249662	0.00422929	0.405957	0.0122763	0.108729	0.747434	0.0290031	0.500658	0.0163097	0.0403765	0.0905887	0.403172	0.171745	0.281289	0.0173481	0.744363	0.00407653	0.0280725	0.259318	0.480051	0.398327	0.523992	0.0153343	0.0201491
REACTOME_CGMP_EFFECTS	0.379866	0.178784	0.0787129	0.0191304	0.14717	0.753076	0.104583	0.079858	0.0710221	0.215299	0.0944753	0.0149585	0.0139531	0.206187	0.00302187	0.093907	0.291199	0.0843726	0.798263	0.57469	0.434333	0.847806	0.24312	0.0564721	0.0459831
REACTOME_CHEMOKINE_RECEPTORS_BIND_CHEMOKINES	0.269316	0.507618	0.108606	0.475603	0.383524	0.363263	0.408927	0.0951886	0.00607939	0.0413603	0.0418347	0.238696	0.00218064	0.0229002	0.00101957	0.0489323	0.879523	0.0194176	0.48582	0.461751	0.432283	0.424685	0.223825	0.152523	0.599458
REACTOME_CHONDROITIN_SULFATE_BIOSYNTHESIS	0.012311	0.0112248	0.0796697	0.35845	0.32635	0.19349	0.0945477	0.0338488	0.0138447	0.0644665	0.101841	0.107944	0.0400271	0.0668844	0.219597	0.0709935	0.00952138	0.00621843	0.0574856	0.0846412	0.0553577	0.22183	0.00444702	0.188321	0.076552
REACTOME_CHYLOMICRON_MEDIATED_LIPID_TRANSPORT	0.0443205	0.485338	0.281917	0.607382	0.258751	0.790768	0.151413	0.0464226	0.756921	0.432218	0.0643466	0.00692206	0.587314	0.212543	0.428548	0.199577	0.000243256	0.371487	0.777594	0.000353542	0.00108858	0.000109367	1.31901e-06	0.858402	0.459906
REACTOME_CITRIC_ACID_CYCLE_TCA_CYCLE	0.0139953	0.00210021	0.598063	0.888879	0.791937	0.0148455	0.716101	0.0237732	0.0188602	0.506617	0.0800158	0.0327547	0.00621603	0.103588	0.000104633	0.445624	0.425606	0.167146	0.356072	0.158621	0.302835	0.208131	0.038893	0.292301	0.0657645
REACTOME_CLASS_C_3_METABOTROPIC_GLUTAMATE_PHEROMONE_RECEPTORS	0.553225	0.0340149	0.555857	0.551115	0.280031	0.0139827	0.127054	0.0749445	0.4653	0.447816	0.364596	0.459946	0.0547235	0.251651	0.0482186	0.476498	0.283944	0.669967	0.411539	0.785709	0.353756	0.0548507	0.249054	0.208844	0.0378093
REACTOME_COLLAGEN_FORMATION	0.212824	0.00215822	0.108764	0.232632	0.0361073	0.853648	0.179888	0.00161933	0.00143864	0.106116	0.00237201	0.178572	0.00485147	0.0542356	0.000727729	0.102457	0.0241872	0.665112	0.288692	0.653074	0.0310331	0.00263825	0.240476	0.748453	0.00053822
REACTOME_CONVERSION_FROM_APC_C_CDC20_TO_APC_C_CDH1_IN_LATE_ANAPHASE	0.709651	0.336423	0.944656	0.726891	0.39045	0.0118337	0.25225	0.00544763	0.00382503	0.0345578	0.00606214	0.324354	0.0133014	0.568674	0.00580304	0.860952	0.0132276	0.401232	0.632238	0.321605	0.189668	0.0355002	0.249261	0.0583126	0.492326
REACTOME_COPI_MEDIATED_TRANSPORT	0.00152266	0.54515	0.756945	0.360082	0.501332	0.0135797	0.00426533	0.0864508	0.0384367	0.00891138	0.0345805	0.0608816	0.680708	0.00162774	0.0141881	0.00690235	0.249902	0.00238824	0.00471489	0.0189085	0.612913	0.369738	0.00513098	0.143994	0.00198679
REACTOME_CREATION_OF_C4_AND_C2_ACTIVATORS	0.127289	0.179145	0.700909	0.763397	0.868047	0.947618	0.694106	0.451462	0.692983	0.49381	0.645083	0.434283	0.64075	0.969888	0.411187	0.243216	0.560073	0.809432	0.70819	0.890043	0.945032	0.982367	0.524898	0.618028	0.830272
REACTOME_CREB_PHOSPHORYLATION_THROUGH_THE_ACTIVATION_OF_CAMKII	0.128013	0.0466701	0.0539228	0.142504	0.622813	0.588391	0.0623316	0.071491	0.00578733	0.0282955	0.176334	0.914314	0.0619748	0.468442	0.0297526	0.719126	0.414963	0.00431373	0.108757	0.863368	0.566199	0.133201	0.462488	0.84466	0.732222
REACTOME_CS_DS_DEGRADATION	0.240542	0.126403	0.0394584	0.0643441	0.206626	0.210619	0.0443078	0.00960907	0.107199	0.0374622	0.0643242	0.236398	0.0759134	0.013405	0.103991	0.30716	0.178031	0.0478856	0.875518	0.0986924	0.0213999	0.00375712	0.00522552	0.00963897	0.29398
REACTOME_CYTOSOLIC_TRNA_AMINOACYLATION	0.593105	0.0810102	0.612528	0.377303	0.391151	0.892519	0.136649	0.0384021	0.686134	0.374322	0.17509	0.169587	0.00650142	0.206099	0.000358893	0.666499	0.172658	0.0915574	0.26475	0.262551	0.000489096	0.0246671	0.115874	0.798686	0.0185361
REACTOME_DCC_MEDIATED_ATTRACTIVE_SIGNALING	0.348339	0.235162	0.861863	0.0824729	0.0151862	0.10127	0.389014	0.0282615	0.0148346	0.423014	0.115563	0.249385	0.0757591	0.136628	0.0122952	0.00202022	0.0575868	0.502687	0.00735532	0.0736194	0.263723	0.193485	0.1169	0.0583283	0.0211286
REACTOME_DEADENYLATION_OF_MRNA	0.0144717	0.91609	0.903308	0.69305	0.495206	0.0763585	0.629645	0.0137047	0.0060304	0.0899701	0.0340953	0.27835	0.0358309	0.907571	0.154896	0.511319	0.710461	0.4989	0.024245	0.33648	0.0594324	0.107713	0.0388568	0.97097	0.0354289
REACTOME_DEGRADATION_OF_THE_EXTRACELLULAR_MATRIX	0.00571819	0.202916	0.054312	0.802431	0.000647786	0.0144355	0.494362	0.013659	0.0429312	0.0465911	0.0388509	0.195231	0.00270391	0.0551101	0.00307848	0.0794676	0.000202983	0.0283673	0.0897796	0.0461494	0.391073	0.46533	0.238061	0.0492434	0.300106
REACTOME_DIGESTION_OF_DIETARY_CARBOHYDRATE	0.456571	0.932151	0.249955	0.849766	0.981349	0.643646	0.168972	0.12997	0.884374	0.318264	0.0447931	0.553148	0.600783	0.0633412	0.181344	0.48163	0.490066	0.464513	0.0410396	0.69323	0.267613	0.203585	0.173886	0.232845	0.674477
REACTOME_DOWNREGULATION_OF_ERBB2_ERBB3_SIGNALING	0.109566	0.136999	0.372922	0.00682864	0.278561	0.317945	0.231972	0.20947	0.0632125	0.0652879	0.024134	0.282062	0.00965295	0.00235042	0.0215932	0.000998055	0.0052748	0.00136643	0.755806	0.0585703	0.333041	0.332911	0.0688107	0.220776	0.0775797
REACTOME_DOWNREGULATION_OF_SMAD2_3_SMAD4_TRANSCRIPTIONAL_ACTIVITY	0.387491	0.236983	0.211588	0.450673	0.0481263	0.632157	0.00595056	0.00424497	0.0785219	0.202356	0.104925	0.443353	0.0074736	0.267723	0.00980023	0.00332042	0.219428	0.104428	0.125287	0.585572	0.507888	0.16729	0.141499	0.330824	0.318099
REACTOME_DSCAM_INTERACTIONS	0.385568	0.0620141	0.190978	0.133327	0.0225211	0.166674	0.0517774	0.03534	0.00211931	0.0356346	0.145976	0.229806	0.0825658	0.503467	0.00721612	0.0134442	0.0276314	0.237918	0.000293542	0.0227476	0.0358917	0.0307427	0.391071	0.12546	0.144808
REACTOME_E2F_ENABLED_INHIBITION_OF_PRE_REPLICATION_COMPLEX_FORMATION	0.119871	0.273501	0.332325	0.999381	0.707952	0.993019	0.307417	0.045944	0.0627779	0.0049717	0.0142011	0.667457	0.13379	0.436026	0.0597009	0.00288871	0.020805	0.547514	0.905439	0.0138264	0.438905	0.217536	0.00573068	0.746766	0.527319
REACTOME_EFFECTS_OF_PIP2_HYDROLYSIS	0.152035	0.0797318	0.259496	0.015624	0.0656225	0.404453	0.0105158	2.99353e-05	0.00162698	0.0275952	0.0511049	0.0361704	6.41243e-05	0.00113724	0.00068861	0.6856	0.300799	0.00445674	0.411631	0.159535	0.0295927	0.0420957	0.0348147	0.000138673	0.594664
REACTOME_ELEVATION_OF_CYTOSOLIC_CA2_LEVELS	0.383982	0.266071	0.390892	0.253039	0.169692	0.574047	0.525911	0.0824348	0.560617	0.671837	0.180468	0.0279209	0.102732	0.154731	0.02428	0.587865	0.305431	0.0953049	0.547595	0.934336	0.0748816	0.20978	0.206425	0.203833	0.807525
REACTOME_ENDOGENOUS_STEROLS	0.497545	0.609466	0.00550868	0.90364	0.8803	0.537639	0.0576064	0.205193	0.3686	0.641794	0.0739539	0.122129	0.241242	0.93592	0.0799779	0.252692	0.00731421	0.722748	0.809189	0.775924	0.10176	0.00188866	0.60067	0.295619	0.459082
REACTOME_ERKS_ARE_INACTIVATED	0.230101	0.421272	0.638168	0.0304429	0.478608	0.182228	0.555503	0.00792937	0.00831012	0.502467	0.0396326	0.392406	0.580377	0.452642	0.227206	0.418955	0.509617	0.0960398	0.743831	0.592816	0.00657413	0.174463	0.868076	0.00736845	0.0213483
REACTOME_ETHANOL_OXIDATION	0.616314	0.293978	0.00821836	0.164436	0.788131	0.891767	0.314475	0.229303	0.0928014	0.416633	0.488742	0.0615161	0.211255	0.532821	0.109084	0.00471336	0.00192533	0.00643868	0.258503	0.767669	0.359573	0.136438	0.00507402	0.0865759	0.0192793
REACTOME_FACILITATIVE_NA_INDEPENDENT_GLUCOSE_TRANSPORTERS	0.0242794	0.133253	0.0211706	0.0561441	0.214131	0.10257	0.0247513	0.104897	0.392666	0.0285774	0.178772	0.766601	0.572179	0.737834	0.010838	0.0129174	0.269019	0.00103947	0.00286398	0.36822	0.177599	0.220491	0.0291097	0.161463	0.238112
REACTOME_FACTORS_INVOLVED_IN_MEGAKARYOCYTE_DEVELOPMENT_AND_PLATELET_PRODUCTION	0.00825552	0.0328938	0.13475	0.223568	0.019806	0.10389	0.0553797	0.000503174	0.00401671	0.00123539	0.00240387	0.0291907	0.00275519	0.0170925	0.000296725	0.00253754	0.070662	0.304487	0.132165	0.0376849	0.01844	0.0615141	0.00176717	0.00934142	0.00100903
REACTOME_FORMATION_OF_ATP_BY_CHEMIOSMOTIC_COUPLING	0.00556568	0.148952	0.243017	0.297183	0.540213	0.527581	0.0289669	0.00205428	0.00199147	0.282288	0.0870308	0.957173	0.20789	0.0120833	0.0131119	0.355466	0.0111428	0.663122	0.0698732	0.401047	0.457505	0.340792	0.535865	0.620541	0.00820339
REACTOME_FORMATION_OF_THE_TERNARY_COMPLEX_AND_SUBSEQUENTLY_THE_43S_COMPLEX	0.556343	0.056813	0.949371	0.854162	0.105239	0.80516	0.0395481	0.0356856	0.226979	0.667386	0.329175	0.170525	0.245288	0.902832	0.262803	0.335572	0.949068	0.907988	0.865238	0.714151	0.34189	0.0199177	0.234729	0.109963	0.248737
REACTOME_G1_S_SPECIFIC_TRANSCRIPTION	0.307214	0.736063	0.19533	0.658636	0.233328	0.84979	0.00295313	0.00866623	0.00783464	0.347997	0.0172966	0.00377153	0.00759607	0.0458495	0.006809	0.638196	0.646011	0.481563	0.398764	0.0415488	0.0516171	0.418818	0.00525695	0.00672058	0.193752
REACTOME_GAMMA_CARBOXYLATION_TRANSPORT_AND_AMINO_TERMINAL_CLEAVAGE_OF_PROTEINS	0.00117947	0.162804	0.606364	0.215829	0.00581755	0.238451	0.0588051	0.00189431	0.0067428	0.554682	0.00612294	0.0439857	0.00390938	0.288325	0.0590802	0.0307131	0.0011849	0.19581	0.247924	0.0363464	0.873878	0.00334202	0.105348	0.331517	0.689587
REACTOME_GAP_JUNCTION_ASSEMBLY	0.0967268	0.00619218	0.0479826	0.330787	0.867292	0.469264	0.00481412	0.00794918	0.146786	0.0641527	0.19345	0.215511	0.0596929	0.652925	0.313159	0.365807	0.641739	0.00724789	0.522656	0.338311	0.188044	0.205754	0.00718628	0.520281	0.923592
REACTOME_GAP_JUNCTION_DEGRADATION	0.0303242	0.762546	0.0711199	0.941531	0.00248851	0.0203533	0.0571511	0.026199	0.0058436	0.0895595	0.081188	0.245288	0.127969	0.510445	0.0383229	0.0277866	0.320997	0.636074	0.546684	0.496636	0.00611092	0.0466783	0.0876002	0.961077	0.0733967
REACTOME_GLUCURONIDATION	0.723204	0.0733558	0.521613	0.916146	0.862267	0.977214	0.984908	0.14161	0.416924	0.736106	0.931698	0.839285	0.128664	0.800842	0.0756916	0.998347	0.999381	0.480915	0.74492	0.532281	0.556934	0.800999	0.755545	0.402296	0.825812
REACTOME_GLUTATHIONE_CONJUGATION	0.227982	0.0411428	0.769235	0.270757	0.00425755	0.982328	0.291121	0.081212	0.0073995	0.169195	0.567333	0.00497881	0.114567	0.859512	0.0488575	0.224253	0.460094	0.0229738	0.0422767	0.786339	0.119555	0.0366098	0.217004	0.695571	0.246266
REACTOME_GLYCOGEN_BREAKDOWN_GLYCOGENOLYSIS	0.385388	0.210685	0.049546	0.130498	0.168277	0.4866	0.120415	0.633306	0.00740362	0.0640649	0.0289768	0.129556	0.0783797	0.0370369	0.00487759	0.00491795	0.988998	0.251185	0.00107178	0.0443378	0.36808	0.0629518	0.962126	0.2274	0.648433
REACTOME_GLYCOLYSIS	0.628443	0.0110715	0.312957	0.687566	0.258234	0.516874	0.335691	0.116828	0.0301312	0.0808587	0.172094	0.668469	0.00647019	0.137513	0.0245121	0.0843076	0.165619	0.383132	0.682208	0.391955	0.0373069	0.784402	0.754678	0.00435072	0.135755
REACTOME_GRB2_SOS_PROVIDES_LINKAGE_TO_MAPK_SIGNALING_FOR_INTERGRINS_	0.262417	0.470652	0.890512	0.558329	0.383777	0.313902	0.228088	0.262947	0.229407	0.220478	0.294952	0.549157	0.491793	0.0644715	0.0185018	0.196441	0.598284	0.400315	0.714352	0.103567	0.135201	0.00784581	0.25254	0.0148195	0.32121
REACTOME_G_ALPHA_Q_SIGNALLING_EVENTS	0.00532012	0.0547226	0.341773	0.00372819	0.0246616	0.0174796	0.000801952	0.000141174	0.00152117	0.00207246	0.0156353	0.0758026	8.09396e-05	0.00560343	0.000140051	0.119441	0.00389425	0.00384843	0.0126816	0.00234469	0.00315781	0.00312434	0.00175018	0.0501912	0.000316746
REACTOME_HDL_MEDIATED_LIPID_TRANSPORT	0.0247817	0.0872506	0.0298713	0.00986372	0.0171177	0.0340925	0.320625	0.0581335	0.29833	0.122423	0.436242	0.000235103	0.125485	0.298061	0.117705	0.0320504	0.00546235	0.0941611	0.472983	2.92762e-06	0.00196498	7.72194e-05	2.71438e-05	0.070381	0.0316897
REACTOME_HOMOLOGOUS_RECOMBINATION_REPAIR_OF_REPLICATION_INDEPENDENT_DOUBLE_STRAND_BREAKS	0.727992	0.0131097	0.325091	0.998573	0.291406	0.544351	0.136917	0.288855	0.5176	0.843981	0.660875	0.283746	0.628706	0.416328	0.216695	0.31589	0.839437	0.547248	0.306259	0.720676	0.534262	0.187387	0.177358	0.201176	0.00678267
REACTOME_HORMONE_LIGAND_BINDING_RECEPTORS	0.177873	0.0049493	0.0888901	0.354931	0.438063	0.225322	0.220914	0.170329	0.324857	0.370328	0.00402815	0.00989928	0.291909	0.534958	0.0338597	0.000642447	0.0561742	0.171783	0.037878	0.638164	0.593915	0.383003	0.226472	0.501062	0.189991
REACTOME_HORMONE_SENSITIVE_LIPASE_HSL_MEDIATED_TRIACYLGLYCEROL_HYDROLYSIS	0.267106	0.700998	0.0482516	0.810412	0.0628668	0.857939	0.270683	0.106336	0.112501	0.294583	0.252089	0.153852	0.185927	0.358922	0.0522609	0.040187	0.305934	0.041053	0.346467	0.691315	0.0481902	0.261847	0.227974	0.00741414	0.0450687
REACTOME_HS_GAG_DEGRADATION	0.50808	0.0448022	0.247854	0.472976	0.0344692	0.340113	0.545819	0.00100201	0.0156821	0.220598	0.466152	0.169469	0.0178972	0.103424	0.0407258	0.734183	0.0275989	0.00877983	0.38414	0.342995	0.138664	0.0293377	0.679197	0.139231	0.0634464
REACTOME_HYALURONAN_UPTAKE_AND_DEGRADATION	0.180996	0.946518	0.211723	0.00938338	0.479502	0.149322	0.0051668	0.18755	0.283843	0.0215284	0.138959	0.411872	0.301551	0.092577	0.177142	0.865931	0.274227	0.0244817	0.203587	0.198206	0.0648289	0.0192826	0.268175	0.00472748	0.206397
REACTOME_IKK_COMPLEX_RECRUITMENT_MEDIATED_BY_RIP1	0.618357	0.342571	0.0745016	0.153543	0.197151	0.236913	0.231493	0.0463823	0.0136338	0.250623	0.254327	0.00436609	0.565072	0.1357	0.0201213	0.0650147	0.008009	0.880268	0.0626986	0.406459	0.0437619	0.22562	0.0200839	0.00461421	0.134111
REACTOME_IL_6_SIGNALING	0.65513	0.153026	0.732591	0.7176	0.108211	0.892532	0.482754	0.221249	0.236044	0.219888	0.113754	0.588615	0.00282951	0.00665266	0.00161488	0.0864353	0.783338	0.149303	0.550814	0.175601	0.226937	0.244574	0.498083	0.249153	0.547304
REACTOME_IL_7_SIGNALING	0.225104	0.366044	0.259366	0.565849	0.592051	0.710712	0.0538941	0.166455	0.401802	0.129406	0.487452	0.275848	0.34838	0.39999	0.0624946	0.192017	0.208492	0.0953956	0.301221	0.887252	0.596231	0.234933	0.240483	0.359488	0.869676
REACTOME_IMMUNOREGULATORY_INTERACTIONS_BETWEEN_A_LYMPHOID_AND_A_NON_LYMPHOID_CELL	0.155222	0.55626	0.281784	0.286681	0.992168	0.27167	0.222942	0.259174	0.276091	0.252355	0.976522	0.0772349	0.0019846	0.00505751	0.00167831	0.812615	0.313881	0.905393	0.998496	0.0341959	0.57475	0.188394	0.157657	0.361505	0.778001
REACTOME_INHIBITION_OF_REPLICATION_INITIATION_OF_DAMAGED_DNA_BY_RB1_E2F1	0.840316	0.0333233	0.705132	0.00435465	0.113228	0.0581203	0.268824	0.0307524	0.00787541	0.0945477	0.0405808	0.85551	0.00300713	0.273127	0.144966	0.253368	0.152242	0.199035	0.211123	0.335138	0.262196	0.171418	0.0272082	0.00686268	0.10579
REACTOME_INSULIN_RECEPTOR_RECYCLING	0.589696	0.126332	0.293535	0.747954	0.010201	0.959039	0.146547	0.0999799	0.0372144	0.562052	0.0512702	0.223179	0.0147233	0.49108	0.0105149	0.431527	0.668812	0.814941	0.175415	0.478966	0.471182	0.28501	0.407872	0.0871528	0.361344
REACTOME_INSULIN_SYNTHESIS_AND_PROCESSING	0.00835105	0.259457	0.789081	0.0348953	0.239166	0.252797	0.491173	0.162075	0.00722826	0.227254	0.0364486	0.011165	0.0161714	0.151434	0.00658824	0.38498	0.16044	0.0142592	0.00382891	0.606341	0.549489	0.706163	0.602598	0.00154119	0.357847
REACTOME_INTERACTION_BETWEEN_L1_AND_ANKYRINS	0.308301	0.0314461	0.00200787	0.0022789	0.0725318	0.0314161	0.00769342	0.0125667	0.032734	0.504341	0.252387	0.00168103	0.0386342	0.327691	0.079529	0.0174763	0.966116	0.0810858	0.00936041	0.0105848	0.317871	0.00661038	0.0145819	0.782695	0.00322049
REACTOME_INTERFERON_GAMMA_SIGNALING	0.394608	0.747118	0.068555	0.974941	0.252983	0.945581	0.5378	0.0254199	0.469256	0.360324	0.0751241	0.657947	2.23e-06	0.000866992	1.07296e-06	0.441866	0.798851	0.0294998	0.210142	0.269257	0.592154	0.059814	0.344401	0.174231	0.573198
REACTOME_INTRINSIC_PATHWAY	0.458149	0.490066	0.691448	0.159123	0.744025	0.636196	0.0876937	0.000533621	0.0104119	0.0186862	0.580558	0.00527729	0.000982489	0.353044	0.00288604	0.00240281	0.236571	0.0292572	0.404796	0.138215	0.934911	0.319424	0.0119056	0.916866	0.813038
REACTOME_IONOTROPIC_ACTIVITY_OF_KAINATE_RECEPTORS	0.0369555	0.111982	0.206553	0.654227	0.360886	0.344007	0.453296	0.535569	0.0240267	0.374327	0.623749	0.567514	0.0252739	0.709928	0.0207217	0.505085	0.374288	0.0626183	0.0981158	0.183889	0.381844	0.31714	0.817012	0.370702	0.179229
REACTOME_ION_TRANSPORT_BY_P_TYPE_ATPASES	0.218344	0.0130174	0.0650739	0.0258548	0.174658	0.735554	0.0505668	0.0100007	0.00201889	0.177455	0.306232	0.182634	0.0476189	0.21024	0.00874559	0.662216	0.362604	0.0854506	0.106147	0.43427	0.492061	0.158982	0.0249705	0.0658021	0.10422
REACTOME_JNK_C_JUN_KINASES_PHOSPHORYLATION_AND_ACTIVATION_MEDIATED_BY_ACTIVATED_HUMAN_TAK1	0.219929	0.0150796	0.187372	0.00623687	0.127155	0.440742	0.00603214	0.0776501	0.0613949	0.478136	0.103604	0.343074	0.0129942	0.126684	0.0012859	0.061246	0.202835	0.268595	0.531757	0.130766	0.735765	0.47223	0.131532	0.262661	0.625382
REACTOME_KERATAN_SULFATE_DEGRADATION	0.719771	0.941213	0.879354	0.390551	0.731681	0.354615	0.986189	0.506581	0.105894	0.0667682	0.412971	0.871212	0.0117737	0.130947	0.769758	0.918337	0.0489131	0.0862365	0.712263	0.505229	0.0795474	0.012058	0.141396	0.00622005	0.621126
REACTOME_KINESINS	0.182146	0.0343418	0.00445483	0.275737	0.930156	0.967375	0.270677	0.00959859	0.145952	0.322141	0.153165	0.275613	0.334257	0.326243	0.00810334	0.0251969	0.47902	0.52125	0.394031	0.326962	0.167325	0.376149	0.00521265	0.379002	0.00186613
REACTOME_LOSS_OF_NLP_FROM_MITOTIC_CENTROSOMES	0.394324	0.0237286	0.0151787	0.60542	0.0259821	0.482052	0.0448158	0.00677864	0.0152296	0.446349	0.0989207	0.168232	0.0027283	0.198281	0.00266627	0.375939	0.897789	0.757937	0.219669	0.31181	0.00678919	0.0303557	0.0463094	0.281181	0.040893
REACTOME_LYSOSOME_VESICLE_BIOGENESIS	0.0402688	0.00237312	0.923991	0.0882752	0.00237634	0.405243	0.0776372	0.0620347	0.0623453	0.0889022	0.274999	0.349445	0.184663	0.0720079	0.0759094	0.126438	0.0381112	0.0196506	0.323365	0.350903	0.0329687	0.065627	0.22459	0.674928	0.255935
REACTOME_MEMBRANE_BINDING_AND_TARGETTING_OF_GAG_PROTEINS	0.356176	0.394045	0.653548	0.193609	0.200184	0.422819	0.58786	0.100418	0.00676682	0.0638319	0.0288603	0.243911	0.00993874	0.00726149	0.00747086	0.0168358	0.467817	0.766523	0.368241	0.0986513	0.268204	0.0780438	0.00402628	0.831467	0.0877518
REACTOME_METABOLISM_OF_AMINO_ACIDS_AND_DERIVATIVES	0.0143806	0.0412301	0.0119594	0.5061	0.0077133	0.373551	0.178686	0.0054423	0.00620011	0.00420953	0.00828581	0.0195673	0.0071406	0.0485294	0.00419518	0.0485947	0.39298	0.0811833	0.608153	0.393871	0.00725385	0.013451	0.00483365	0.0775162	0.0252735
REACTOME_METABOLISM_OF_POLYAMINES	0.0271597	0.183223	0.38012	0.0638418	0.035756	0.161966	0.713021	0.00542446	0.00768859	0.0620249	0.456373	0.419594	0.253189	0.429357	0.0125532	0.210403	0.00600978	0.847432	0.449342	0.7044	0.158793	0.345771	0.0940332	0.503121	0.421439
REACTOME_METABOLISM_OF_VITAMINS_AND_COFACTORS	0.0314619	0.0228815	0.0733812	0.0109326	0.00227152	0.261692	0.0193785	0.00750323	0.00258552	0.108417	0.180474	0.0758328	0.2393	0.698964	0.00843088	0.00285095	0.26901	0.0288285	0.00693007	0.929872	0.103562	0.04948	0.0158417	0.00674164	0.00563381
REACTOME_MHC_CLASS_II_ANTIGEN_PRESENTATION	0.0283946	0.125338	0.0838849	0.727447	0.00701198	0.76678	0.0860749	0.00482934	0.0778563	0.0031632	0.0290657	0.0545824	0.00502456	0.276742	0.0048632	0.00487109	0.105726	0.227203	0.125472	0.0272674	0.00117735	0.00261816	0.00356972	0.226561	0.000788786
REACTOME_MITOCHONDRIAL_FATTY_ACID_BETA_OXIDATION	0.0287502	0.59651	0.722366	0.588268	0.139567	0.54893	0.097038	0.0516089	0.0112351	0.362269	0.019104	0.477975	0.0293618	0.545283	0.0107304	0.0279552	0.640597	0.663576	0.258538	0.159912	0.303807	0.135404	0.290246	0.63965	0.0221863
REACTOME_MITOCHONDRIAL_PROTEIN_IMPORT	0.00795157	0.135304	0.803117	0.327605	0.129304	0.00860543	0.124285	0.0807855	0.00587813	0.00674055	0.00427207	0.0053758	0.000442175	0.0938844	0.005707	0.0172177	0.00303947	0.898255	0.11947	0.013309	0.0815217	0.119525	0.00888942	0.00747599	0.018195
REACTOME_MITOCHONDRIAL_TRNA_AMINOACYLATION	0.421359	0.0259526	0.315737	0.439266	0.83674	0.942295	0.254677	0.148687	0.415873	0.1958	0.186123	0.00420995	0.0300971	0.316094	0.0268705	0.418819	0.967146	0.298879	0.0907641	0.565091	0.180056	0.669995	0.0040947	0.982079	0.532085
REACTOME_MITOTIC_PROMETAPHASE	0.255991	0.362014	0.00589619	0.0240717	0.208725	0.0043015	0.0572707	0.00385814	0.00579839	0.0381854	0.0215022	0.0560762	0.00679237	0.0161215	0.00753136	0.00480971	0.045404	0.00841665	0.00729182	0.000886149	0.0654152	0.071351	0.133292	0.0105433	0.0285475
REACTOME_MRNA_DECAY_BY_3_TO_5_EXORIBONUCLEASE	0.562815	0.00804759	0.0178579	0.0767581	0.439744	0.104606	0.536847	0.0175395	0.00253595	0.60105	0.0136126	0.0760317	0.00601771	0.385573	0.0055594	0.0481859	0.156108	0.29911	0.375364	0.151325	0.0330199	0.0630071	0.460011	0.892712	0.0702099
REACTOME_MRNA_DECAY_BY_5_TO_3_EXORIBONUCLEASE	0.422718	0.749669	0.979574	0.89172	0.242219	0.174467	0.187436	0.0354635	0.285446	0.428146	0.175197	0.126189	0.0816551	0.0239581	0.0819846	0.00492102	0.663763	0.787165	0.267319	0.148022	0.479729	0.264826	0.361425	0.455062	0.387535
REACTOME_MTORC1_MEDIATED_SIGNALLING	0.0100554	0.473553	0.0844404	0.906274	0.954959	0.0371992	0.491654	0.298422	0.0616249	0.0446188	0.0669562	0.0557757	0.155354	0.992623	0.959553	0.260903	0.0976838	0.763207	0.00262151	0.688424	0.105239	0.341784	0.305439	0.649991	0.695441
REACTOME_MYOGENESIS	0.413478	0.121359	0.513393	0.248449	0.0136595	0.026478	0.017413	0.00519953	0.00112014	0.00704356	0.208457	0.154821	0.0341163	0.0402788	0.0291057	0.105894	0.200239	0.473155	0.0562906	0.382288	0.0548692	0.000975704	0.480546	0.246691	0.0757194
REACTOME_NA_CL_DEPENDENT_NEUROTRANSMITTER_TRANSPORTERS	0.358357	0.124718	0.676318	0.527698	0.0961584	0.903209	0.480194	0.175585	0.217222	0.0416131	0.150169	0.976873	0.202961	0.08798	0.0188962	0.801971	0.235389	0.872755	0.517634	0.256382	0.363001	0.286344	0.329493	0.406694	0.2241
REACTOME_NCAM1_INTERACTIONS	0.00882635	0.0506119	0.0521048	0.293369	6.84609e-05	0.0978077	0.0170559	0.00398132	0.00469832	0.000627135	0.0304334	0.229179	0.00273845	0.20973	0.00121367	0.0792589	0.0462172	0.29396	0.744258	0.0571754	0.223286	0.00202108	0.0258062	0.201206	0.0739703
REACTOME_NEF_MEDIATED_DOWNREGULATION_OF_MHC_CLASS_I_COMPLEX_CELL_SURFACE_EXPRESSION	0.663409	0.0235278	0.190564	0.582625	0.474926	0.90933	0.518953	0.564991	0.709838	0.249965	0.40562	0.414097	0.105425	0.424846	0.0512455	0.483188	0.673332	0.577525	0.0826167	0.822563	0.0091426	0.0625834	0.012456	0.842032	0.61426
REACTOME_NEGATIVE_REGULATORS_OF_RIG_I_MDA5_SIGNALING	0.00409459	0.00166096	0.537152	0.0143277	0.00179454	0.656991	0.259806	0.0215367	0.00440058	0.00160845	0.00787705	0.251824	0.000260805	0.063559	0.00188276	0.0063248	0.0462222	0.00452433	0.129873	0.00347437	0.135986	0.0658388	0.0551157	0.0820984	0.0890889
REACTOME_NEPHRIN_INTERACTIONS	0.0287333	0.0137256	0.00560468	0.072855	0.0748778	0.0713039	0.179986	0.000490051	0.00153757	0.0146246	0.177225	0.114353	0.001819	0.0201385	0.00974535	0.0196792	0.0208272	0.124351	0.0345924	0.381272	0.0292405	0.202297	0.0422941	0.215242	0.000944985
REACTOME_NFKB_IS_ACTIVATED_AND_SIGNALS_SURVIVAL	0.00984444	0.294276	0.104853	0.0185596	0.0377655	0.692839	0.232396	0.642274	0.00788631	0.868282	0.0112989	0.187831	0.146923	0.0675785	0.0108881	0.00468148	0.211293	0.0519006	0.645781	0.263827	0.760613	0.197711	0.00349008	0.0449156	0.554447
REACTOME_NOREPINEPHRINE_NEUROTRANSMITTER_RELEASE_CYCLE	0.408739	0.223941	0.140614	0.214584	0.198898	0.235361	0.1327	0.0851422	0.228392	0.576845	0.0676642	0.0441728	0.272308	0.0786787	0.0974213	0.689295	0.028111	0.0995809	0.00126745	0.404015	0.34112	0.0671613	0.289505	0.192221	0.186775
REACTOME_NOTCH1_INTRACELLULAR_DOMAIN_REGULATES_TRANSCRIPTION	0.596605	0.0669435	0.0134768	0.038556	0.126719	0.676737	0.00709284	0.000487149	0.000396386	0.00634769	0.0120237	0.367904	0.00152132	0.715304	0.000121632	0.346982	0.0181425	0.0022446	0.00341255	0.473583	0.116273	0.0129988	0.4386	0.00570764	0.0664625
REACTOME_NOTCH_HLH_TRANSCRIPTION_PATHWAY	0.160962	0.0281619	0.0155863	0.936918	0.206429	0.606598	0.160274	0.108556	0.166999	0.138539	0.136699	0.222772	0.00523935	0.542384	0.000205504	0.186914	0.848696	0.630915	0.0575097	0.530614	0.533434	0.259918	0.165675	0.337675	0.0665734
REACTOME_NRAGE_SIGNALS_DEATH_THROUGH_JNK	0.0416797	0.383446	0.277231	0.0776369	0.0497898	0.291851	0.0144257	0.07872	0.00589729	0.056151	0.0557023	0.00355439	0.0064054	0.126253	0.0011006	0.417554	0.415866	0.188084	0.186966	0.573906	0.924098	0.634633	0.144358	0.107378	0.0646125
REACTOME_NUCLEAR_RECEPTOR_TRANSCRIPTION_PATHWAY	0.0270082	0.0205452	0.0635478	0.0614986	0.145956	0.276943	0.0996452	0.000512688	0.000110841	0.0959747	0.00766085	0.0288352	0.0692879	0.40935	0.00664692	0.172816	0.143142	0.0487648	0.024116	0.0557119	0.0107592	0.00140072	0.000315096	0.153513	0.0161628
REACTOME_N_GLYCAN_ANTENNAE_ELONGATION	0.140994	0.385003	0.215111	0.340764	0.561561	0.217834	0.634605	0.019783	0.211042	0.047093	0.303708	0.054534	0.067715	0.772385	0.0826271	0.435668	0.789427	0.1846	0.553196	0.511957	0.350465	0.021915	0.0811597	0.0198403	0.101136
REACTOME_OPSINS	0.362923	0.568605	0.989286	0.949019	0.355098	0.988747	0.809767	0.33212	0.554041	0.372222	0.393244	0.0986618	0.203105	0.0191502	0.329656	0.72804	0.546917	0.0401817	0.832421	0.919556	0.838147	0.568174	0.879908	0.598403	0.109727
REACTOME_ORGANIC_CATION_ANION_ZWITTERION_TRANSPORT	0.623951	0.621668	0.471658	0.87055	0.961856	0.975082	0.269256	0.172553	0.331631	0.00693277	0.0527768	0.331313	0.000965027	0.861511	0.0236751	0.235107	0.148768	0.283329	0.208764	0.452549	0.262292	0.0782701	0.207151	0.531346	0.599206
REACTOME_OTHER_SEMAPHORIN_INTERACTIONS	0.0870366	0.00326659	0.0200869	0.10551	0.0679747	0.272219	0.00621869	0.00172185	0.0027656	0.0634488	0.170031	0.016283	0.282335	0.144209	0.00928415	0.176589	0.151517	0.00228402	3.06378e-05	0.646068	0.0493572	0.0391113	0.209906	0.409691	0.10799
REACTOME_OXYGEN_DEPENDENT_PROLINE_HYDROXYLATION_OF_HYPOXIA_INDUCIBLE_FACTOR_ALPHA	0.0241159	0.409665	0.292868	0.787518	0.388755	0.741846	0.20539	0.222552	0.740952	0.125889	0.124806	0.620796	0.00119586	0.890815	0.0405253	0.200495	0.263282	0.193783	0.392738	0.534651	0.244275	0.0517029	0.347287	0.48119	0.165805
REACTOME_P2Y_RECEPTORS	0.32899	0.11713	0.524773	0.997589	0.171831	0.0174097	0.0314651	0.423172	0.689554	0.210355	0.0898399	0.236166	0.260895	0.38496	0.0698396	0.252749	0.0263319	0.0665681	0.414435	1	0.673405	0.375407	0.574545	0.518775	0.0084654
REACTOME_P38MAPK_EVENTS	0.00556245	0.824052	0.650749	0.125404	0.954286	0.0076309	0.00588599	0.0459227	0.0390753	0.107773	0.0134688	0.278949	0.00395043	0.0564277	6.45411e-05	0.106135	0.0660641	0.937622	0.173932	0.0609645	0.00132344	0.00139327	0.849649	0.207297	0.749978
REACTOME_PACKAGING_OF_TELOMERE_ENDS	0.373822	0.262002	0.0536921	0.855654	0.473692	0.00161109	0.570556	0.719859	0.294108	0.416423	0.0021411	0.219055	0.364851	0.144697	0.154771	0.222623	0.803001	0.73645	0.252511	0.00291458	0.689505	0.518312	0.462295	0.0635262	0.286252
REACTOME_PASSIVE_TRANSPORT_BY_AQUAPORINS	0.707105	0.852281	0.324437	0.719872	0.897793	0.987314	0.885062	0.059407	0.101902	0.345822	0.779994	0.969183	0.551351	0.0577614	0.282679	0.172063	0.346008	0.372293	0.892049	0.289934	0.919734	0.705123	0.424301	0.771096	0.565428
REACTOME_PECAM1_INTERACTIONS	0.649015	0.494983	0.518926	0.322112	0.146043	0.147547	0.0862802	0.548701	0.066384	0.0856277	0.318778	0.330838	0.229734	0.00468672	0.0250211	0.334712	0.0503095	0.593052	0.981964	0.399134	0.0024915	0.000329504	0.468714	0.466213	0.122277
REACTOME_PLATELET_ADHESION_TO_EXPOSED_COLLAGEN	0.388386	0.187498	0.578685	0.147184	0.0367276	0.679831	0.0581013	0.0514664	0.092854	0.277043	0.213518	0.0078543	0.0307005	0.15513	0.0151849	0.120319	0.613063	0.277613	0.202378	0.717386	0.937961	0.281557	0.368917	0.525498	0.0466089
REACTOME_PLATELET_SENSITIZATION_BY_LDL	0.843745	0.451143	0.179944	0.0122495	0.00173794	0.43289	0.084028	0.0301206	0.0445039	0.175129	0.0198347	0.143199	0.131804	0.15287	0.195207	0.27599	0.0625813	0.152228	0.145927	0.0579171	0.0360812	0.0883346	0.117571	0.0410967	0.0359197
REACTOME_POST_CHAPERONIN_TUBULIN_FOLDING_PATHWAY	0.221294	0.21846	0.26568	0.188354	0.446088	0.012458	0.0272242	0.0301391	0.023202	0.016695	0.488749	0.433425	0.0868765	0.349993	0.0254985	0.0877591	0.00628098	0.137861	0.0644261	0.620316	0.368286	0.0583302	0.911421	0.482868	0.513458
REACTOME_PRESYNAPTIC_NICOTINIC_ACETYLCHOLINE_RECEPTORS	0.0710881	0.6912	0.977886	0.372427	0.0776717	0.156346	0.722146	0.0425125	0.242734	0.0177241	0.146192	0.349558	0.36883	0.670913	0.206084	0.742167	0.199354	0.291855	0.210846	0.0717583	0.288923	0.597647	0.0379471	0.95103	0.142377
REACTOME_PRE_NOTCH_PROCESSING_IN_GOLGI	0.580257	0.237065	0.0355627	0.968046	0.224865	0.821269	0.0100789	0.0137263	0.753158	0.180765	0.10637	0.377937	0.0106236	0.816833	0.0463008	0.0555572	0.798136	0.59605	0.496821	0.557038	0.758749	0.340317	0.473533	0.331623	0.919367
REACTOME_PROCESSING_OF_INTRONLESS_PRE_MRNAS	0.0148733	0.567733	0.306374	0.470931	0.566454	0.911821	0.0886352	0.0554648	0.00424502	0.103863	0.104933	0.167145	0.0174707	0.392883	0.0148369	0.359924	0.329661	0.683185	0.0350762	0.0229914	0.851826	0.283	0.685575	0.422613	0.376103
REACTOME_PROLACTIN_RECEPTOR_SIGNALING	0.387762	0.0787335	0.90159	0.0601271	0.731491	0.116652	0.00774546	0.192714	0.00901274	0.0819034	0.129469	0.267518	0.0220723	0.104536	0.0370932	0.769802	0.298564	0.0752348	0.0621951	0.215393	0.0205292	0.00779039	0.885542	0.309532	0.161168
REACTOME_PROSTACYCLIN_SIGNALLING_THROUGH_PROSTACYCLIN_RECEPTOR	0.012683	0.425332	0.887604	0.470181	0.22272	0.79926	0.0113842	0.222767	0.0336946	0.0569285	0.731189	0.351724	0.110321	0.129325	0.0350177	0.776848	0.26714	0.0386234	0.125646	0.653901	0.872343	0.502464	0.428676	0.231304	0.053811
REACTOME_PROSTANOID_LIGAND_RECEPTORS	0.254582	0.339858	0.28966	0.65783	0.726403	0.504741	0.797602	0.653635	0.569193	0.732994	0.992755	0.613347	0.108315	0.650757	0.448746	0.985096	0.756183	0.714965	0.126977	0.764056	0.980825	0.992226	0.942151	0.974312	0.264693
REACTOME_PROTEOLYTIC_CLEAVAGE_OF_SNARE_COMPLEX_PROTEINS	0.266024	0.0262776	0.289902	0.0219894	0.0789323	0.187854	0.00176643	0.164241	0.0283143	0.446683	0.190644	0.61318	0.744115	0.138451	0.220413	0.0481698	0.547679	0.04907	0.000739642	0.776326	0.291002	0.282851	0.527508	0.69486	0.5725
REACTOME_PURINE_CATABOLISM	0.12766	0.00339281	0.151161	0.135312	0.505862	0.0144434	0.262119	0.0340843	0.00918157	0.0917849	0.500383	0.443284	0.00712481	0.309254	0.00780866	0.103468	0.0366064	0.938275	0.422107	0.561793	0.0154043	0.0627487	0.252442	0.00786178	0.127706
REACTOME_PURINE_RIBONUCLEOSIDE_MONOPHOSPHATE_BIOSYNTHESIS	0.182705	0.523921	0.497367	0.0430416	0.031423	0.00668014	0.0526457	0.196261	0.420354	0.159366	0.304632	0.175301	0.00521754	0.0151162	0.00749191	0.199305	0.233828	0.0775499	0.194789	0.358265	0.17189	0.136049	0.888843	0.988164	0.487147
REACTOME_PURINE_SALVAGE	0.296657	0.120064	0.0549195	0.0438513	0.13193	0.0177274	0.123987	0.122962	0.0470329	0.229012	0.00360912	0.00654431	0.0868388	0.785127	0.114585	0.0761466	0.102912	0.202835	0.62227	0.0323942	0.0316631	0.230716	0.535173	0.14266	0.514614
REACTOME_PYRIMIDINE_CATABOLISM	0.0246993	0.00790085	0.151688	0.475804	0.222123	0.0103439	0.0517135	0.0311595	0.0759286	0.0815826	0.202784	0.13878	0.333171	0.0225439	0.126479	0.545417	0.00942199	0.535118	0.626278	0.437565	0.0967133	0.0642146	0.00235764	0.756603	0.339975
REACTOME_RAF_MAP_KINASE_CASCADE	0.316907	0.644646	0.763231	0.206	0.806432	0.532753	0.210074	0.448358	0.0635671	0.00473716	0.42977	0.0241837	0.0465612	0.153968	0.00127077	0.354312	0.647324	0.463546	0.425961	0.386594	0.000888598	0.0416291	0.413228	0.559922	0.0776958
REACTOME_RAP1_SIGNALLING	0.407018	0.247989	0.0198995	0.411632	0.0931529	0.483063	0.49028	0.0612373	0.0024042	0.220496	0.162921	0.0181649	0.123124	0.0873586	0.00070031	0.271453	0.376894	0.0666208	0.291296	0.456273	0.0189508	0.0446432	0.628612	0.0588537	0.118584
REACTOME_RECEPTOR_LIGAND_BINDING_INITIATES_THE_SECOND_PROTEOLYTIC_CLEAVAGE_OF_NOTCH_RECEPTOR	0.157753	0.534563	0.563793	0.995399	0.512106	0.982291	0.247861	0.05858	0.0138213	0.833819	0.186064	0.292692	0.0358587	0.735686	0.0154859	0.166713	0.405117	0.81446	0.387517	0.367627	0.886033	0.228675	0.106357	0.117638	0.135486
REACTOME_RECRUITMENT_OF_NUMA_TO_MITOTIC_CENTROSOMES	0.458422	0.253656	0.908725	0.943901	0.86843	0.606175	0.676451	0.0105676	0.00683078	0.0325412	0.660946	0.684847	0.0051711	0.142034	0.0014191	0.303213	0.662514	0.517615	0.309673	0.711547	0.0587371	0.00493247	0.427132	0.861733	0.372189
REACTOME_REGULATED_PROTEOLYSIS_OF_P75NTR	0.0351458	0.295423	0.0808675	0.242767	0.0322132	0.506589	0.00623562	0.617367	0.00904333	0.955611	0.134081	0.0680107	0.9316	0.131483	0.0249201	0.685299	0.643644	0.741358	0.601165	0.103853	0.517568	0.647971	0.103903	0.0225122	0.626051
REACTOME_REGULATION_OF_COMPLEMENT_CASCADE	0.0897788	0.612575	0.957601	0.626359	0.449244	0.552615	0.250672	0.412118	0.750565	0.638741	0.0541587	0.558681	0.476494	0.846902	0.114618	0.395179	0.373484	0.463623	0.0721246	0.486235	0.239851	0.0635679	0.217253	0.575185	0.476397
REACTOME_REGULATION_OF_GENE_EXPRESSION_IN_BETA_CELLS	0.0591265	0.36598	0.226304	0.0682562	0.484883	0.0067084	0.277029	0.0405832	0.0297694	0.0702594	0.263759	0.0322764	0.0239598	0.164618	0.00198444	0.370992	0.151534	0.00113938	0.186587	0.0457202	0.112912	0.430409	0.56575	0.160563	0.0431313
REACTOME_REGULATION_OF_GLUCOKINASE_BY_GLUCOKINASE_REGULATORY_PROTEIN	0.0708519	0.153196	0.0213083	0.021814	0.0348111	0.0652633	0.115879	0.00328722	0.00525688	0.0176099	0.00725062	0.695749	0.00539175	0.06059	0.0193282	0.0116232	0.760686	0.00691981	0.00454491	0.0166001	0.0322657	0.0510183	0.00702463	0.0184752	0.024919
REACTOME_REGULATION_OF_IFNA_SIGNALING	0.547052	0.278532	0.460421	0.168607	0.118353	0.570454	0.0377699	0.121905	0.106894	0.4389	0.0036763	0.0586076	0.0016615	0.000506044	0.0353879	0.566163	0.282422	0.0816136	0.919429	0.139557	0.61019	0.124584	0.122547	0.00415568	0.202038
REACTOME_REGULATION_OF_IFNG_SIGNALING	0.654879	0.555119	0.813986	0.630096	0.117656	0.461726	0.547674	0.0737649	0.154563	0.0986083	0.0430991	0.516014	0.000406745	0.00290503	0.00121103	0.362942	0.226036	0.174423	0.91304	0.141876	0.118661	0.0454001	0.628163	0.013553	0.625714
REACTOME_REGULATION_OF_INSULIN_LIKE_GROWTH_FACTOR_IGF_ACTIVITY_BY_INSULIN_LIKE_GROWTH_FACTOR_BINDING_PROTEINS_IGFBPS	0.452621	0.0155581	0.140857	0.567216	0.373495	0.611101	0.337304	0.0369664	0.0628911	0.31981	0.0232326	0.00267742	0.00742294	0.00943618	0.00735452	0.00639901	0.142567	0.199469	0.0924139	0.0404529	0.103876	0.18419	0.00551771	0.23685	0.24311
REACTOME_REGULATION_OF_INSULIN_SECRETION_BY_ACETYLCHOLINE	0.144635	0.144341	0.335298	0.164168	0.788454	0.0582853	0.423414	0.392408	0.300465	0.481242	0.130661	0.288234	0.0366909	0.223983	0.00977089	0.155139	0.60221	0.240394	0.0291185	0.101102	0.700596	0.500385	0.0588774	0.098409	0.305518
REACTOME_REGULATION_OF_PYRUVATE_DEHYDROGENASE_PDH_COMPLEX	0.349564	0.316732	0.600892	0.408822	0.625737	0.225473	0.558564	0.176146	0.162768	0.609759	0.346369	0.827194	0.253597	0.28562	0.00611437	0.0301876	0.164777	0.560397	0.628373	0.158025	0.546204	0.538068	0.697918	0.657189	0.226801
REACTOME_REGULATION_OF_RHEB_GTPASE_ACTIVITY_BY_AMPK	0.312207	0.0323187	0.234769	0.28317	0.982457	0.99888	0.0340359	0.463215	0.358493	0.243184	0.0541407	0.430122	0.0711704	0.821406	0.736765	0.764589	0.500028	0.0204247	0.194032	0.69977	0.96131	0.91383	0.291748	0.997949	0.4892
REACTOME_REGULATION_OF_SIGNALING_BY_CBL	0.299049	0.186385	0.164923	0.0130197	0.224578	0.65845	0.0400709	0.0622691	0.047538	0.0171048	0.120048	0.00670972	0.357244	0.0177556	0.00307794	0.0124652	0.602917	0.116365	0.164654	0.527292	0.257235	0.266572	0.0156488	0.783067	0.00710046
REACTOME_REGULATION_OF_THE_FANCONI_ANEMIA_PATHWAY	0.752247	0.493472	0.967252	0.271658	0.471287	0.97249	0.783555	0.594889	0.72808	0.582249	0.766835	0.982597	0.144361	0.333975	0.150982	0.00775554	0.379081	0.80169	0.669727	0.679809	0.88045	0.113093	0.0053626	0.839463	0.0165589
REACTOME_REMOVAL_OF_THE_FLAP_INTERMEDIATE_FROM_THE_C_STRAND	0.410304	0.0045098	0.149742	0.0829048	0.23496	0.018246	0.647924	0.400689	0.183711	0.579006	0.113719	0.545379	0.402694	0.101501	0.213654	0.0901893	0.0396207	0.000147618	0.00619644	0.10317	0.285392	0.00791765	0.00023692	0.179042	0.0189861
REACTOME_RESPIRATORY_ELECTRON_TRANSPORT	0.00173528	0.115924	0.817075	0.423897	0.38794	0.0812171	0.353369	0.0325558	0.0338838	0.00682594	0.22641	0.279324	0.0145325	0.741884	0.00330507	0.00307873	0.00465012	0.278805	0.521229	0.16167	0.051548	0.580744	0.110556	0.010661	0.556682
REACTOME_RESPONSE_TO_ELEVATED_PLATELET_CYTOSOLIC_CA2_	0.00797641	0.160605	0.0398788	0.144537	0.342129	0.047542	0.0152556	0.00710235	0.0147575	0.000947606	0.00953711	0.00750877	0.00039866	0.126629	0.00194272	0.158137	0.00532781	0.35735	0.105245	0.128179	0.0109069	0.00254989	0.00447423	0.00755304	0.121529
REACTOME_REVERSIBLE_HYDRATION_OF_CARBON_DIOXIDE	0.642183	0.197218	0.972802	0.276538	0.218734	0.00187987	0.921484	0.153902	0.671454	0.245457	0.399521	0.508698	0.59947	0.719372	0.152658	0.00634248	0.614494	0.654067	0.959193	0.069064	0.794961	0.909804	0.180184	0.07612	0.268869
REACTOME_RNA_POL_III_CHAIN_ELONGATION	0.0324825	0.314094	0.200656	0.0441002	0.110584	0.0779326	0.410009	0.108435	0.14146	0.00753008	0.509552	0.439942	0.0013398	0.368254	0.00555076	0.160484	0.0737981	0.704196	0.250393	0.362534	0.510985	0.781884	0.297108	0.0943428	0.944823
REACTOME_RNA_POL_I_TRANSCRIPTION_TERMINATION	0.458116	0.439942	0.0324667	0.849074	0.0640041	0.598448	0.98358	0.0151731	0.103442	0.61251	0.0323795	0.546085	0.00244112	0.608508	0.00343973	0.438575	0.0998805	0.480451	0.306866	0.586042	0.310095	0.253741	0.162382	0.401747	0.0404484
REACTOME_ROLE_OF_DCC_IN_REGULATING_APOPTOSIS	0.243627	0.230121	0.501784	0.107866	0.0588458	0.0301755	0.845606	0.0583118	0.0253703	0.360797	0.33185	0.581323	0.168984	0.1073	0.07846	0.011962	0.57939	0.0845828	0.0104844	0.636101	0.550975	0.286045	0.114252	0.446369	0.0140591
REACTOME_SEMA3A_PLEXIN_REPULSION_SIGNALING_BY_INHIBITING_INTEGRIN_ADHESION	0.058218	0.0378592	0.00470005	0.0406482	0.0183704	0.321038	0.381206	0.076947	0.123692	0.241328	0.124589	0.748881	0.0302291	0.285572	0.0134268	0.00184097	0.135707	0.240168	0.0240524	0.153758	0.0239209	0.032183	0.28869	0.446871	0.149036
REACTOME_SEMA4D_INDUCED_CELL_MIGRATION_AND_GROWTH_CONE_COLLAPSE	0.670288	0.888895	0.224817	0.0954541	0.011474	0.296493	0.0734042	0.085534	0.101344	0.00595637	0.0126808	0.211575	0.00126016	0.474055	0.000316554	0.263681	0.505152	0.0624226	0.00531962	0.0954889	0.71481	0.369635	0.0938963	0.00739303	0.349505
REACTOME_SEROTONIN_RECEPTORS	0.0223328	0.0644207	0.138749	0.0344012	0.335054	0.00784768	0.285583	0.164154	0.144524	0.0628985	0.425765	0.32228	0.0313746	0.454224	0.0991335	0.114104	0.0459864	0.469823	0.118988	0.748516	0.682757	0.438189	0.838398	0.643326	0.251409
REACTOME_SIGNALING_BY_BMP	0.158267	0.148281	0.862969	0.225728	0.00981542	0.378769	0.207208	0.00067432	0.00398295	0.0507261	0.0069869	0.414897	0.0347346	0.412485	0.0214852	0.360879	0.817854	0.468086	0.998008	0.823205	0.788397	0.667885	0.937313	0.125317	0.102908
REACTOME_SIGNALING_BY_FGFR1_FUSION_MUTANTS	0.314537	0.0411538	0.1836	0.605082	0.0664113	0.0231117	0.533673	0.0139719	0.0381712	0.229717	0.0578315	0.0078511	0.0192904	0.0727503	0.0100489	0.226329	0.170977	0.0256565	0.442577	0.356465	0.115754	0.0623247	0.185851	0.182985	0.389794
REACTOME_SIGNALING_BY_FGFR3_MUTANTS	0.490275	0.106333	0.0718401	0.955293	0.133764	0.843101	0.480869	0.705812	0.14285	0.140447	0.00566262	0.124044	0.313434	0.730578	0.0076029	0.294329	0.770842	0.509394	0.687297	0.298643	0.893116	0.91662	0.458762	0.0254069	0.825462
REACTOME_SIGNALING_BY_HIPPO	0.82563	0.0831911	0.0032363	0.288592	0.815495	0.93711	0.426119	0.0454639	0.00680179	0.0577307	0.0374112	0.0953913	0.125995	0.107522	0.00646436	0.224384	0.494744	0.0172191	0.932396	0.0561283	0.0164537	0.00245196	0.067192	0.00773083	0.0547571
REACTOME_SIGNALING_BY_NODAL	0.186059	0.0564263	0.854705	0.826085	0.639567	0.627194	0.449432	0.0996994	0.028476	0.210624	0.296036	0.356256	0.0269671	0.138899	0.00230572	0.209028	0.082445	0.574662	0.027856	0.0913334	0.763263	0.645466	0.19512	0.298567	0.621383
REACTOME_SIGNAL_REGULATORY_PROTEIN_SIRP_FAMILY_INTERACTIONS	0.0772409	0.148852	0.280532	0.0620343	0.00200785	0.00507169	0.149122	0.149102	0.113417	0.0472862	0.209677	0.390112	0.13179	0.17059	0.0473942	0.111767	0.144669	0.988165	0.155329	0.28954	0.234748	0.018688	0.466593	0.208187	0.204898
REACTOME_SLBP_DEPENDENT_PROCESSING_OF_REPLICATION_DEPENDENT_HISTONE_PRE_MRNAS	0.971617	0.0128631	0.101897	0.214903	0.00336349	0.155473	0.00790085	0.0839316	0.0176271	0.37829	0.0359212	0.597611	0.00722205	0.0160867	0.00677358	0.289232	0.88592	0.649929	0.64943	0.0561019	0.00687645	0.0060188	0.0206788	0.457021	0.281934
REACTOME_SMOOTH_MUSCLE_CONTRACTION	0.13078	0.660839	0.00308908	0.144961	0.0393987	0.814588	0.0114631	0.254631	8.22214e-05	0.176088	0.137378	0.218807	0.0447893	0.531514	0.159295	0.0275548	0.447068	0.669739	0.0142961	0.0779178	0.2463	0.0955078	0.344057	0.0149845	0.630774
REACTOME_SPHINGOLIPID_DE_NOVO_BIOSYNTHESIS	0.0849813	0.313089	0.327991	0.291827	0.120997	0.54691	0.0401544	0.0608143	0.0269203	0.283836	0.0537364	0.0810139	0.0121775	0.559313	0.0288625	0.135401	0.569831	0.254415	0.239586	0.270297	0.151973	0.266795	0.573797	0.661581	0.0305772
REACTOME_STRIATED_MUSCLE_CONTRACTION	0.318156	0.103669	0.0929137	0.0897196	0.00504559	0.623407	0.307119	0.659558	0.157613	0.533651	0.072327	0.0556648	0.116605	0.2577	0.0108843	0.257008	0.0843489	0.177313	0.124856	0.0526864	0.209484	0.0408263	0.0130499	0.10089	0.228702
REACTOME_SULFUR_AMINO_ACID_METABOLISM	0.0122021	0.789069	0.00317059	0.175505	0.00412514	0.114599	0.983391	0.0101781	0.24334	0.195837	0.0180252	0.04899	0.00725887	0.0997237	0.0592109	0.819828	0.00862907	0.0257527	0.281205	0.645148	0.0968901	0.35314	0.0995478	0.496132	0.126466
REACTOME_SYNTHESIS_AND_INTERCONVERSION_OF_NUCLEOTIDE_DI_AND_TRIPHOSPHATES	0.251406	0.0630796	0.0181623	0.431766	0.500851	0.0240131	0.0832935	0.029537	0.00793162	0.0692693	0.0163608	0.95547	0.00546346	0.0046237	0.0800669	0.525276	0.0370354	0.221411	0.111162	0.0549574	0.322406	0.0142348	0.278461	0.918459	0.729165
REACTOME_SYNTHESIS_OF_BILE_ACIDS_AND_BILE_SALTS_VIA_24_HYDROXYCHOLESTEROL	0.647529	0.589223	0.914491	0.872547	0.931403	0.786322	0.245978	0.0103373	0.00610357	0.0250307	0.115193	0.414406	0.186745	0.965833	0.0949681	0.985321	0.0151302	0.72881	0.78776	0.968743	0.517024	0.12229	0.190378	0.814436	0.0157692
REACTOME_SYNTHESIS_OF_GLYCOSYLPHOSPHATIDYLINOSITOL_GPI	0.0610207	0.323392	0.417355	0.502688	0.907375	0.79616	0.069431	0.0500505	0.00738401	0.246895	0.0532886	0.00395667	0.00463029	0.703143	0.00720835	0.341	0.0294217	0.187797	0.366371	0.277615	0.209379	0.162858	0.404043	0.656631	0.400217
REACTOME_SYNTHESIS_OF_PE	0.16584	0.346197	0.130711	0.114751	0.00706165	0.297826	0.249586	0.00604284	0.0150887	0.227112	0.29544	0.872121	0.0058888	0.662342	0.00259485	0.199696	0.104761	0.247056	0.409861	0.443687	0.17178	0.00117436	0.109387	0.271326	0.254496
REACTOME_SYNTHESIS_OF_PIPS_AT_THE_LATE_ENDOSOME_MEMBRANE	0.0994665	0.968638	0.277557	0.0235178	0.274227	0.421166	0.301763	0.315736	0.132032	0.259928	0.314488	0.560067	0.0938064	0.00781135	0.310799	0.53828	0.499787	0.327722	0.621855	0.356951	0.386841	0.446183	0.0052447	0.328874	0.26674
REACTOME_SYNTHESIS_OF_PIPS_AT_THE_PLASMA_MEMBRANE	0.0198828	0.146376	0.449288	0.172753	0.172318	0.0447439	0.0203093	0.245929	0.00193919	0.0241637	0.447735	0.130604	0.33069	0.115038	0.00289304	0.343967	0.121422	0.0456909	0.000308997	0.425147	0.371352	0.16351	0.0541826	0.414983	0.0250911
REACTOME_SYNTHESIS_OF_SUBSTRATES_IN_N_GLYCAN_BIOSYTHESIS	0.215014	0.308564	0.144002	0.753817	0.25674	0.0172295	0.0192673	0.0174076	0.0293912	0.129728	0.11342	0.619025	0.00262927	0.951524	0.0533166	0.00334507	0.605699	0.00785708	0.0808356	0.697873	0.211923	0.0252184	0.65773	0.00755223	0.246733
REACTOME_SYNTHESIS_OF_VERY_LONG_CHAIN_FATTY_ACYL_COAS	0.0583801	0.163683	0.295945	0.728415	0.11031	0.0100778	0.0672971	0.0308484	0.125377	0.0163765	0.0633871	0.740698	0.0116553	0.161629	0.0307237	0.000951599	0.371604	0.124184	0.00367806	0.0890249	0.833023	0.955329	0.288202	0.696159	0.12298
REACTOME_SYNTHESIS_SECRETION_AND_INACTIVATION_OF_GIP	0.290855	0.239834	0.107144	0.03019	0.524131	0.00941692	0.0052302	0.161506	0.0495954	0.124795	0.0449868	0.0251212	0.0343776	0.396175	0.0213965	0.508062	0.0057859	0.164091	0.437211	0.485576	0.0333596	0.092944	0.126777	0.400373	0.0121581
REACTOME_TANDEM_PORE_DOMAIN_POTASSIUM_CHANNELS	0.018441	0.0897381	0.397423	0.270479	0.063203	0.585124	0.0142589	0.206234	0.00377369	0.171641	0.0458934	0.0386932	0.123283	0.191768	0.0668163	0.739665	0.282	0.623758	0.567653	0.109814	0.740494	0.666112	0.207629	0.346326	0.0785794
REACTOME_TERMINATION_OF_O_GLYCAN_BIOSYNTHESIS	0.277848	0.200604	0.271304	0.98613	0.321664	0.249666	0.229757	0.0145009	0.622545	0.165016	0.568734	0.0166156	0.168475	0.612565	0.00461233	0.294659	0.982673	0.737928	0.463671	0.454673	0.50042	0.160316	0.380001	0.84083	0.137437
REACTOME_TETRAHYDROBIOPTERIN_BH4_SYNTHESIS_RECYCLING_SALVAGE_AND_REGULATION	0.0148542	0.536033	0.00739232	0.490492	0.264444	0.129858	0.0395616	0.0979523	0.0167426	0.192695	0.000843529	0.2734	0.187039	0.00550412	0.237836	0.308416	0.781829	0.675704	0.0158935	0.0103374	0.726308	0.744804	0.397977	0.722636	0.447733
REACTOME_TGF_BETA_RECEPTOR_SIGNALING_IN_EMT_EPITHELIAL_TO_MESENCHYMAL_TRANSITION	0.0801825	0.529327	0.322209	0.172247	0.586281	0.199851	0.126904	0.543856	0.215842	0.116038	0.407925	0.132185	0.014388	0.523992	0.00283036	0.507384	0.0625417	0.746927	0.348259	0.0916167	0.910814	0.0324391	0.677554	0.312224	0.201444
REACTOME_THE_ACTIVATION_OF_ARYLSULFATASES	0.719675	0.359277	0.861986	0.515117	0.215323	0.773292	0.834867	0.0600431	0.292768	0.0241956	0.167757	0.118349	0.00885682	0.548893	0.0126252	0.316932	0.473834	0.271438	0.332624	0.103533	0.537827	0.404948	0.369588	0.735336	0.869217
REACTOME_THE_NLRP3_INFLAMMASOME	0.00891832	0.0344506	0.107524	0.890088	0.381877	0.0398895	0.510017	0.0938991	0.00122711	0.00290673	0.136052	0.0250514	0.161198	0.18112	0.229794	0.707945	0.324066	0.462887	0.610905	0.00587415	0.031624	0.00721269	0.162196	0.0917141	0.265698
REACTOME_TIGHT_JUNCTION_INTERACTIONS	0.0232342	0.0496843	0.111231	0.0162378	0.136138	0.0183641	0.0355707	0.0156938	0.00570548	0.176552	0.0195268	0.0070464	0.0187082	0.243248	0.00424426	0.109743	0.359609	0.0197197	0.140057	0.00932529	0.0193831	0.299288	0.0183736	0.630203	0.326885
REACTOME_TRAF6_MEDIATED_IRF7_ACTIVATION_IN_TLR7_8_OR_9_SIGNALING	0.397055	0.91704	0.211456	0.0582983	0.980934	0.731763	0.277255	0.525336	0.927553	0.487456	0.342023	0.119198	0.677605	0.217589	0.0171121	0.748276	0.620202	0.0144168	0.420794	0.463394	0.661708	0.117191	0.0706531	0.884916	0.81302
REACTOME_TRAFFICKING_AND_PROCESSING_OF_ENDOSOMAL_TLR	0.544442	0.0901767	0.367082	0.0716146	0.00682164	0.291758	0.60078	0.150125	0.0121602	0.80371	0.76391	0.323628	0.0701325	0.590042	0.044115	0.290979	0.224272	0.172238	0.507256	0.0239177	0.139546	0.112912	0.374963	0.472678	0.00381097
REACTOME_TRAFFICKING_OF_GLUR2_CONTAINING_AMPA_RECEPTORS	0.209483	0.841463	0.778298	0.586475	0.0604918	0.197065	0.945881	0.945712	0.279605	0.357092	0.995271	0.785846	0.0325914	0.897671	0.00743645	0.564182	0.808596	0.618925	0.367713	0.860308	0.86247	0.969023	0.388979	0.839354	0.394645
REACTOME_TRANSCRIPTIONAL_REGULATION_OF_WHITE_ADIPOCYTE_DIFFERENTIATION	0.672513	0.386691	0.189012	0.699552	0.691896	0.840257	0.202264	0.00418807	0.0256146	0.0848095	0.0865695	0.0017468	0.00688289	0.695453	0.00309944	0.272201	0.13815	0.435983	0.317933	0.0904178	0.280323	0.583219	0.0284125	0.55649	0.00221211
REACTOME_TRANSPORT_OF_GLUCOSE_AND_OTHER_SUGARS_BILE_SALTS_AND_ORGANIC_ACIDS_METAL_IONS_AND_AMINE_COMPOUNDS	0.443898	0.00372436	0.296614	0.826487	0.063183	0.965706	0.0634874	0.0113426	0.095243	0.0274397	0.024106	0.867032	0.0111122	0.690369	0.00481885	0.110452	0.641586	0.170485	0.30535	0.68323	0.248286	0.293469	0.00187015	0.620959	0.0445931
REACTOME_TRANSPORT_OF_ORGANIC_ANIONS	0.320644	0.856187	0.458187	0.678329	0.817102	0.690097	0.00688709	0.163168	0.27006	0.0997193	0.65007	0.246539	0.0593489	0.751043	0.0141799	0.265827	0.486289	0.0366789	0.861397	0.51509	0.146745	0.00359707	0.0553889	0.836506	0.214353
REACTOME_TRYPTOPHAN_CATABOLISM	0.693738	0.973682	0.234549	0.571237	0.142158	0.874925	0.568047	0.0219154	0.0142838	0.186711	0.01685	0.80883	0.0614193	0.142254	0.0846765	0.0301237	0.819653	0.619464	0.386253	0.890463	0.323335	0.377006	0.211084	0.108556	0.271991
REACTOME_UNWINDING_OF_DNA	0.373895	0.99979	0.477573	0.994378	0.536966	0.549913	0.445743	0.0397487	0.219246	0.134552	0.489823	0.582081	0.158604	0.831508	0.00663086	0.134497	0.890506	0.368702	0.760888	0.221953	0.446073	0.379477	0.00192276	0.0037211	0.575192
REACTOME_VEGF_LIGAND_RECEPTOR_INTERACTIONS	0.284371	0.596264	0.0624135	0.107893	0.0823386	0.261716	0.151195	0.0212421	0.0380916	0.0813213	0.465739	0.0140371	0.117396	0.383128	0.00422848	0.275626	0.397168	0.0516354	0.627955	0.150309	0.327043	0.0541014	0.152576	0.42949	0.655071
REACTOME_VIRAL_MESSENGER_RNA_SYNTHESIS	0.000366656	0.210951	0.292207	0.351667	0.0563787	0.357508	0.0759506	0.219516	0.286293	0.134251	0.111692	0.330354	0.000964526	0.0600466	0.00645677	0.205155	0.0144168	0.334904	0.831111	0.256827	0.413391	0.612601	0.677709	0.3481	0.846718
REACTOME_VITAMIN_B5_PANTOTHENATE_METABOLISM	0.00774232	0.74828	0.539848	0.00316288	0.0394119	0.00405631	0.10265	0.0157017	0.204239	0.0441376	0.0367976	0.498977	0.267498	0.311972	0.00136454	0.0237435	0.474651	0.107371	0.143024	0.515389	0.00360869	0.0183511	0.00111723	0.447619	0.0116675
REACTOME_VOLTAGE_GATED_POTASSIUM_CHANNELS	0.203471	0.00232862	0.0316185	0.000285959	0.00469083	0.00579477	0.462378	0.00988111	0.0198176	0.00252746	0.214394	0.0118292	0.00297687	0.0838691	0.0048024	0.255048	0.366334	0.0111809	0.419107	0.864345	0.421114	0.447398	0.171951	0.151427	0.0915048
REACTOME_XENOBIOTICS	0.883089	0.00790085	0.158628	0.752228	0.800359	0.26195	0.0037947	0.0159432	0.0289568	0.310965	0.652512	0.0311541	0.68783	0.469716	0.00634687	0.275886	0.648186	0.211249	0.888576	0.456361	0.00438806	0.00767278	0.00282704	0.0873376	0.00103496
REACTOME_ZINC_TRANSPORTERS	0.445975	0.0325295	0.760128	0.819936	0.623502	0.954713	0.145215	0.132901	0.550317	0.275478	0.140438	0.273542	0.0429993	0.394264	0.0386162	0.0468194	0.993092	0.361806	0.850616	0.463538	0.0258611	0.601891	0.010089	0.919824	0.013918
