# Supplementary material for: Investigation of multi-trait associations using pathway-based analysis of GWAS summary statistics
Source: BMC Genomics. 2019 Feb 4;20(Suppl 1):79. doi: 10.1186/s12864-018-5373-7 (PMC6360716; doi:10.1186/s12864-018-5373-7)
Supplement: Supplementary file 2 — Table S2. Significantly associated genes in the most significant pathway for each trait. (XLSX 14 kb) [file 12864_2018_5373_MOESM2_ESM.xlsx]

## Sheet: Additional file 2. Table S2
Additional file 2. Table S2. Significant associated gene in the most significant pathway
Traits	Pathway	Gene (p-value < 1e-4)	Pathway p-value (-log10 transformed)	Shared pathway ratio (Shared number/Total number)	Shared pathway count
ALZ	KEGG_CALCIUM_SIGNALING_PATHWAY	P2RX6;ITPR2;EGFR;CACNA1E;ERBB4;RYR3;PRKCB;PTK2B;PLCG2;CAMK4;PDE1C;GNA11;GNA15	4.25242	0.0730337	13
ADHD	KEGG_ARRHYTHMOGENIC_RIGHT_VENTRICULAR_CARDIOMYOPATHY_ARVC	CTNNA3;CACNG4;CTNNA2;CACNA2D3;CACNG1	4.81822	0.0657895	5
ASD	KEGG_ARRHYTHMOGENIC_RIGHT_VENTRICULAR_CARDIOMYOPATHY_ARVC	ACTN2;CTNNA3;TCF7L1;SGCD;CACNA2D3	4.05749	0.0657895	5
BD	KEGG_PROGESTERONE_MEDIATED_OOCYTE_MATURATION	ADCY2;RPS6KA2;MAPK10;IGF1R	4.09197	0.0465116	4
MDD	KEGG_ARRHYTHMOGENIC_RIGHT_VENTRICULAR_CARDIOMYOPATHY_ARVC	CTNNA3;SGCD;SLC8A1;RYR2;CACNB2	5.37205	0.0657895	5
SCZ	KEGG_FOLATE_BIOSYNTHESIS	SPR;GGH	3.31884	0.181818	2
BMI	REACTOME_G_ALPHA_Q_SIGNALLING_EVENTS	LPAR2;PIK3R3;PLCB4;PLCB3;MLN;ITPR3;HCRTR1;GRP;GNGT1;GNB1;F2;DGKG;RGS19	3.09585	0.0706522	13
FN-BMD	REACTOME_EFFECTS_OF_PIP2_HYDROLYSIS	PRKCE;ITPR2;DGKQ;DGKH	4.52382	0.16	4
LS-BMD	KEGG_ADHERENS_JUNCTION	CDC42;BAIAP2;PVRL4;PTPRM;CTNNA2;CTNNA1;WASF3;SMAD3;SORBS1	4.40086	0.12	9
EDU	KEGG_CALCIUM_SIGNALING_PATHWAY	HRH1;CACNA1I;CACNA1H;PPP3CA;ADRA1A;ADRA1D;CACNA1C;CACNA1E;CACNA1D;ERBB3;GRIN2A;CACNA1A;ERBB4;PDE1A;PPID;RYR2;PLCB3;PRKCA;ATP2B2;CAMK2D;PDGFRA;PDE1C;ADCY2;CHRM2;TRHR;ITPR3;PPP3R1;ATP2A3;ATP2A1;PTGER3	4.55574	0.168539	30
HEIGHT	KEGG_ENDOCYTOSIS	NTRK1;ASAP1;GRK5;RAB11FIP3;VPS45;GRK6;GIT1;SNF8;EHD3;IL2RA;EHD2;ARFGAP2;PSD;CBL;CBLB;VPS37B;HRAS;SMURF2;DAB2;ASAP3;PRKCZ;FGFR3;DNM1;FGFR4;FGFR2;SH3GL1;RAB11FIP4;ERBB4;CXCR1;SH3GL3;USP8;PSD2;RNF41;VTA1;PARD6A;CDC42;ITCH;PLD2;EHD1;RAB22A;VPS25;CHMP4B;AGAP2;DNM3;AGAP1;PDGFRA;ZFYVE20;ASAP2;ARAP3;MET;PIP5K1C;LDLR;CHMP4A;DNM2;SMURF1;GRK1;ARRB1;GRK7;MVB12A;PIP5K1A;VPS37D;STAM;FLT1;SMAP2;PIP4K2B;IGF1R;AD…	4.06527	0.377049	69
WHR	KEGG_BLADDER_CANCER	VEGFC;VEGFA;RAF1	3.77129	0.0714286	3
CD	KEGG_JAK_STAT_SIGNALING_PATHWAY	IL5RA;IL5;IL4R;LIF;PIM1;SPRY2;IL6R;IL2;IL22RA1;IL2RA;IL21;IFNAR2;IFNAR1;IFNGR1;IFNGR2;IL3;IL10RB;IL10;IL19;IL12RB2;IL12B;IL12RB1;CCND3;IL20;OSMR;CSF3;IL23R;SOCS1;CSF2;IL24;STAT6;STAT5A;STAT5B;JAK2;TYK2;STAT1;STAT3	6.55833	0.23871	37
RA	KEGG_JAK_STAT_SIGNALING_PATHWAY	LIF;IL6R;IL2;IL2RA;IL20RB;IL21;IFNAR1;IFNGR2;IL15RA;OSM;IL2RB;IL11RA;IL12RB2;SPRED2;PTPN11;IL23R;IL23A;TYK2;STAT2;STAT1;STAT4	4.79002	0.135484	21
UC	KEGG_JAK_STAT_SIGNALING_PATHWAY	IL5RA;IL5;LIF;IL6ST;IL2;IL2RA;IL21;IFNB1;IFNG;IL15RA;IL3;IL10;IL19;IL26;IL12A;IL12RB2;IL12B;CCND3;CSF3;IL23R;SOCS1;CSF2;PIK3R5;STAT6;STAT5A;JAK2;IL22;CREBBP;TYK2;STAT4;STAT3	8.60625	0.2	31
AAM	KEGG_CARDIAC_MUSCLE_CONTRACTION	COX6B2;UQCRH;RYR2	3.65778	0.0375	3
CAD	REACTOME_DEGRADATION_OF_THE_EXTRACELLULAR_MATRIX	PLG;CTRB2;MMP9;CTRB1;MMP24	3.69254	0.172414	5
FG	KEGG_GALACTOSE_METABOLISM	G6PC2;HK1;GCK	5.46307	0.115385	3
FI	REACTOME_OTHER_SEMAPHORIN_INTERACTIONS	SEMA3E;SEMA6A;PLXNA2	4.51374	0.2	3
HDL	REACTOME_HDL_MEDIATED_LIPID_TRANSPORT	SCARB1;PLTP;LCAT;APOE;APOC3;APOC2;APOA1;ABCA1;CETP	5.53349	0.6	9
LDL	BIOCARTA_MAL_PATHWAY	HNF1A;RAF1	3.39195	0.105263	2
TC	REACTOME_HDL_MEDIATED_LIPID_TRANSPORT	LCAT;APOE;APOC3;APOC2;APOA1;ABCA1;CETP	4.11227	0.466667	7
TG	REACTOME_CHYLOMICRON_MEDIATED_LIPID_TRANSPORT	LPL;LIPC;APOE;APOC3;APOC2;APOB;APOA1;APOA5	5.87975	0.5	8
T1D	REACTOME_EFFECTS_OF_PIP2_HYDROLYSIS	DGKI;DAGLA;PRKCQ;PRKCE;ITPR3;DAGLB;DGKH;DGKG;DGKA	3.85801	0.36	9
T2D	KEGG_ARRHYTHMOGENIC_RIGHT_VENTRICULAR_CARDIOMYOPATHY_ARVC	ITGA2;SGCG;TCF7L2;CDH2;ITGB6;CACNA1D;CACNA2D3;ACTN1;ITGA7	4.404	0.118421	9
