# Supplementary material for: Investigation of multi-trait associations using pathway-based analysis of GWAS summary statistics
Source: BMC Genomics. 2019 Feb 4;20(Suppl 1):79. doi: 10.1186/s12864-018-5373-7 (PMC6360716; doi:10.1186/s12864-018-5373-7)
Supplement: Supplementary file 4 — Table S3. Results of Fisher’s Exact Test for 25 traits. (XLSX 46 kb) [file 12864_2018_5373_MOESM4_ESM.xlsx]

## Sheet: Additional file 4. Table S3
Additional file 4. Table S3. Fisher’s exact result between 25 traits shared associated pathways
Trait1	Trait2	Shared number	Fisher's exact test p-value	Adjusted p-value (BH)	Shared pathway
ALZ	ASD	4	1	1	PATHWAY:BIOCARTA_DC_PATHWAY;KEGG_AXON_GUIDANCE;KEGG_UBIQUITIN_MEDIATED_PROTEOLYSIS;REACTOME_CELL_EXTRACELLULAR_MATRIX_INTERACTIONS
ALZ	BD	6	0.0553852	0.109757	PATHWAY:BIOCARTA_DC_PATHWAY;KEGG_ALANINE_ASPARTATE_AND_GLUTAMATE_METABOLISM;KEGG_CALCIUM_SIGNALING_PATHWAY;KEGG_CHEMOKINE_SIGNALING_PATHWAY;REACTOME_G_ALPHA_Q_SIGNALLING_EVENTS;REACTOME_VITAMIN_B5_PANTOTHENATE_METABOLISM
ALZ	MDD	9	0.151415	0.237729	PATHWAY:BIOCARTA_DC_PATHWAY;KEGG_ALANINE_ASPARTATE_AND_GLUTAMATE_METABOLISM;KEGG_AXON_GUIDANCE;KEGG_CALCIUM_SIGNALING_PATHWAY;KEGG_UBIQUITIN_MEDIATED_PROTEOLYSIS;REACTOME_DEGRADATION_OF_THE_EXTRACELLULAR_MATRIX;REACTOME_GAMMA_CARBOXYLATION_TRANSPORT_AND_AMINO_TERMINAL_CLEAVAGE_OF_PROTEINS;REACTOME_NCAM1_INTERACTIONS;REACTOME_NEGATIVE_REGULATORS_OF_RIG_I_MDA5_SIGNALING
ALZ	SCZ	11	0.000454346	0.00388586	PATHWAY:BIOCARTA_ACH_PATHWAY;BIOCARTA_PROTEASOME_PATHWAY;BIOCARTA_RAC1_PATHWAY;KEGG_AMINO_SUGAR_AND_NUCLEOTIDE_SUGAR_METABOLISM;KEGG_AXON_GUIDANCE;KEGG_BLADDER_CANCER;KEGG_CALCIUM_SIGNALING_PATHWAY;KEGG_UBIQUITIN_MEDIATED_PROTEOLYSIS;REACTOME_MITOCHONDRIAL_PROTEIN_IMPORT;REACTOME_P38MAPK_EVENTS;REACTOME_VITAMIN_B5_PANTOTHENATE_METABOLISM
ALZ	BMI	7	0.097633	0.169683	PATHWAY:BIOCARTA_PROTEASOME_PATHWAY;KEGG_ALANINE_ASPARTATE_AND_GLUTAMATE_METABOLISM;KEGG_CALCIUM_SIGNALING_PATHWAY;KEGG_UBIQUITIN_MEDIATED_PROTEOLYSIS;REACTOME_COPI_MEDIATED_TRANSPORT;REACTOME_G_ALPHA_Q_SIGNALLING_EVENTS;REACTOME_P38MAPK_EVENTS
ALZ	FN-BMD	20	0.00116201	0.00732751	PATHWAY:BIOCARTA_PROTEASOME_PATHWAY;KEGG_ALANINE_ASPARTATE_AND_GLUTAMATE_METABOLISM;KEGG_AXON_GUIDANCE;KEGG_BLADDER_CANCER;KEGG_CALCIUM_SIGNALING_PATHWAY;KEGG_CHEMOKINE_SIGNALING_PATHWAY;KEGG_ENDOCYTOSIS;KEGG_FATTY_ACID_METABOLISM;KEGG_GLYCOSAMINOGLYCAN_BIOSYNTHESIS_HEPARAN_SULFATE;KEGG_HEMATOPOIETIC_CELL_LINEAGE;KEGG_JAK_STAT_SIGNALING_PATHWAY;KEGG_LEUKOCYTE_TRANSENDOTHELIAL_MIGRATION;KEGG_PEROX…
ALZ	LS-BMD	26	2.6683e-05	0.000412951	PATHWAY:BIOCARTA_CERAMIDE_PATHWAY;BIOCARTA_DC_PATHWAY;BIOCARTA_PROTEASOME_PATHWAY;BIOCARTA_RAC1_PATHWAY;KEGG_ALANINE_ASPARTATE_AND_GLUTAMATE_METABOLISM;KEGG_AMINO_SUGAR_AND_NUCLEOTIDE_SUGAR_METABOLISM;KEGG_AXON_GUIDANCE;KEGG_BLADDER_CANCER;KEGG_CALCIUM_SIGNALING_PATHWAY;KEGG_CHEMOKINE_SIGNALING_PATHWAY;KEGG_ENDOCYTOSIS;KEGG_FATTY_ACID_METABOLISM;KEGG_GLYCOSAMINOGLYCAN_BIOSYNTHESIS_HEPARAN_SULFATE…
ALZ	EDU	20	1.67887e-07	4.96031e-06	PATHWAY:BIOCARTA_ACH_PATHWAY;BIOCARTA_IGF1MTOR_PATHWAY;KEGG_AMINO_SUGAR_AND_NUCLEOTIDE_SUGAR_METABOLISM;KEGG_AXON_GUIDANCE;KEGG_BLADDER_CANCER;KEGG_CALCIUM_SIGNALING_PATHWAY;KEGG_CHEMOKINE_SIGNALING_PATHWAY;KEGG_JAK_STAT_SIGNALING_PATHWAY;KEGG_LEUKOCYTE_TRANSENDOTHELIAL_MIGRATION;KEGG_PEROXISOME;KEGG_UBIQUITIN_MEDIATED_PROTEOLYSIS;REACTOME_COPI_MEDIATED_TRANSPORT;REACTOME_FACTORS_INVOLVED_IN_MEGA…
ALZ	HEIGHT	16	2.81515e-05	0.000415874	PATHWAY:BIOCARTA_CTCF_PATHWAY;BIOCARTA_RAC1_PATHWAY;KEGG_ALANINE_ASPARTATE_AND_GLUTAMATE_METABOLISM;KEGG_AXON_GUIDANCE;KEGG_CALCIUM_SIGNALING_PATHWAY;KEGG_CHEMOKINE_SIGNALING_PATHWAY;KEGG_ENDOCYTOSIS;KEGG_JAK_STAT_SIGNALING_PATHWAY;KEGG_LEUKOCYTE_TRANSENDOTHELIAL_MIGRATION;KEGG_PEROXISOME;KEGG_UBIQUITIN_MEDIATED_PROTEOLYSIS;REACTOME_FACTORS_INVOLVED_IN_MEGAKARYOCYTE_DEVELOPMENT_AND_PLATELET_PRODU…
ALZ	WHR	9	0.0320965	0.0724401	PATHWAY:BIOCARTA_CERAMIDE_PATHWAY;BIOCARTA_DC_PATHWAY;KEGG_AXON_GUIDANCE;KEGG_BLADDER_CANCER;KEGG_CALCIUM_SIGNALING_PATHWAY;KEGG_ENDOCYTOSIS;KEGG_PEROXISOME;REACTOME_MITOCHONDRIAL_PROTEIN_IMPORT;REACTOME_RESPONSE_TO_ELEVATED_PLATELET_CYTOSOLIC_CA2_
ALZ	CD	27	5.11585e-05	0.000665061	PATHWAY:BIOCARTA_CTCF_PATHWAY;BIOCARTA_DC_PATHWAY;BIOCARTA_PROTEASOME_PATHWAY;KEGG_ALANINE_ASPARTATE_AND_GLUTAMATE_METABOLISM;KEGG_AMINO_SUGAR_AND_NUCLEOTIDE_SUGAR_METABOLISM;KEGG_AXON_GUIDANCE;KEGG_BLADDER_CANCER;KEGG_CALCIUM_SIGNALING_PATHWAY;KEGG_CHEMOKINE_SIGNALING_PATHWAY;KEGG_ENDOCYTOSIS;KEGG_FATTY_ACID_METABOLISM;KEGG_GLYCOSAMINOGLYCAN_BIOSYNTHESIS_HEPARAN_SULFATE;KEGG_HEMATOPOIETIC_CELL_L…
ALZ	RA	10	0.00350862	0.01629	PATHWAY:BIOCARTA_DC_PATHWAY;BIOCARTA_PROTEASOME_PATHWAY;BIOCARTA_RAC1_PATHWAY;KEGG_AXON_GUIDANCE;KEGG_BLADDER_CANCER;KEGG_CALCIUM_SIGNALING_PATHWAY;KEGG_HEMATOPOIETIC_CELL_LINEAGE;KEGG_JAK_STAT_SIGNALING_PATHWAY;REACTOME_COPI_MEDIATED_TRANSPORT;REACTOME_G_ALPHA_Q_SIGNALLING_EVENTS
ALZ	UC	32	0.000525965	0.00427347	PATHWAY:BIOCARTA_ACH_PATHWAY;BIOCARTA_CERAMIDE_PATHWAY;BIOCARTA_DC_PATHWAY;BIOCARTA_PROTEASOME_PATHWAY;BIOCARTA_RAC1_PATHWAY;KEGG_ALANINE_ASPARTATE_AND_GLUTAMATE_METABOLISM;KEGG_AMINO_SUGAR_AND_NUCLEOTIDE_SUGAR_METABOLISM;KEGG_AXON_GUIDANCE;KEGG_BLADDER_CANCER;KEGG_CALCIUM_SIGNALING_PATHWAY;KEGG_CHEMOKINE_SIGNALING_PATHWAY;KEGG_ENDOCYTOSIS;KEGG_FATTY_ACID_METABOLISM;KEGG_GLYCOSAMINOGLYCAN_BIOSYNT…
ALZ	CAD	10	0.000859269	0.00594175	PATHWAY:KEGG_AXON_GUIDANCE;KEGG_BLADDER_CANCER;KEGG_CALCIUM_SIGNALING_PATHWAY;KEGG_UBIQUITIN_MEDIATED_PROTEOLYSIS;REACTOME_DEGRADATION_OF_THE_EXTRACELLULAR_MATRIX;REACTOME_GAMMA_CARBOXYLATION_TRANSPORT_AND_AMINO_TERMINAL_CLEAVAGE_OF_PROTEINS;REACTOME_G_ALPHA_Q_SIGNALLING_EVENTS;REACTOME_MITOCHONDRIAL_PROTEIN_IMPORT;REACTOME_RESPIRATORY_ELECTRON_TRANSPORT;REACTOME_RESPONSE_TO_ELEVATED_PLATELET_CYT…
ALZ	FG	10	0.0141556	0.0400051	PATHWAY:KEGG_AMINO_SUGAR_AND_NUCLEOTIDE_SUGAR_METABOLISM;KEGG_AXON_GUIDANCE;KEGG_CALCIUM_SIGNALING_PATHWAY;KEGG_CHEMOKINE_SIGNALING_PATHWAY;KEGG_LEUKOCYTE_TRANSENDOTHELIAL_MIGRATION;KEGG_UBIQUITIN_MEDIATED_PROTEOLYSIS;REACTOME_CELL_EXTRACELLULAR_MATRIX_INTERACTIONS;REACTOME_COPI_MEDIATED_TRANSPORT;REACTOME_G_ALPHA_Q_SIGNALLING_EVENTS;REACTOME_NEGATIVE_REGULATORS_OF_RIG_I_MDA5_SIGNALING
ALZ	FI	9	0.0238676	0.0587648	PATHWAY:BIOCARTA_IGF1MTOR_PATHWAY;KEGG_AMINO_SUGAR_AND_NUCLEOTIDE_SUGAR_METABOLISM;KEGG_AXON_GUIDANCE;KEGG_CALCIUM_SIGNALING_PATHWAY;KEGG_ENDOCYTOSIS;KEGG_FATTY_ACID_METABOLISM;KEGG_LEUKOCYTE_TRANSENDOTHELIAL_MIGRATION;REACTOME_COPI_MEDIATED_TRANSPORT;REACTOME_INSULIN_SYNTHESIS_AND_PROCESSING
ALZ	HDL	6	0.0135241	0.0388967	PATHWAY:KEGG_AXON_GUIDANCE;KEGG_CALCIUM_SIGNALING_PATHWAY;KEGG_UBIQUITIN_MEDIATED_PROTEOLYSIS;REACTOME_G_ALPHA_Q_SIGNALLING_EVENTS;REACTOME_NEGATIVE_REGULATORS_OF_RIG_I_MDA5_SIGNALING;REACTOME_THE_NLRP3_INFLAMMASOME
ALZ	LDL	11	0.00306831	0.0146647	PATHWAY:BIOCARTA_CERAMIDE_PATHWAY;BIOCARTA_IGF1MTOR_PATHWAY;BIOCARTA_RAC1_PATHWAY;KEGG_AXON_GUIDANCE;KEGG_CALCIUM_SIGNALING_PATHWAY;KEGG_GLYCOSAMINOGLYCAN_BIOSYNTHESIS_HEPARAN_SULFATE;KEGG_LIMONENE_AND_PINENE_DEGRADATION;KEGG_UBIQUITIN_MEDIATED_PROTEOLYSIS;REACTOME_G_ALPHA_Q_SIGNALLING_EVENTS;REACTOME_P38MAPK_EVENTS;REACTOME_VITAMIN_B5_PANTOTHENATE_METABOLISM
ALZ	TC	12	0.00634299	0.0234258	PATHWAY:BIOCARTA_CERAMIDE_PATHWAY;KEGG_AMINO_SUGAR_AND_NUCLEOTIDE_SUGAR_METABOLISM;KEGG_AXON_GUIDANCE;KEGG_GLYCOSAMINOGLYCAN_BIOSYNTHESIS_HEPARAN_SULFATE;KEGG_JAK_STAT_SIGNALING_PATHWAY;KEGG_UBIQUITIN_MEDIATED_PROTEOLYSIS;REACTOME_GAMMA_CARBOXYLATION_TRANSPORT_AND_AMINO_TERMINAL_CLEAVAGE_OF_PROTEINS;REACTOME_G_ALPHA_Q_SIGNALLING_EVENTS;REACTOME_NCAM1_INTERACTIONS;REACTOME_P38MAPK_EVENTS;REACTOME_…
ALZ	TG	14	0.0197579	0.0522057	PATHWAY:BIOCARTA_ACH_PATHWAY;BIOCARTA_IGF1MTOR_PATHWAY;KEGG_ALANINE_ASPARTATE_AND_GLUTAMATE_METABOLISM;KEGG_CALCIUM_SIGNALING_PATHWAY;KEGG_CHEMOKINE_SIGNALING_PATHWAY;KEGG_JAK_STAT_SIGNALING_PATHWAY;KEGG_UBIQUITIN_MEDIATED_PROTEOLYSIS;REACTOME_COPI_MEDIATED_TRANSPORT;REACTOME_FACTORS_INVOLVED_IN_MEGAKARYOCYTE_DEVELOPMENT_AND_PLATELET_PRODUCTION;REACTOME_G_ALPHA_Q_SIGNALLING_EVENTS;REACTOME_MITOCH…
ALZ	T1D	12	0.00822974	0.0270168	PATHWAY:BIOCARTA_PROTEASOME_PATHWAY;KEGG_AXON_GUIDANCE;KEGG_CALCIUM_SIGNALING_PATHWAY;KEGG_CHEMOKINE_SIGNALING_PATHWAY;KEGG_FATTY_ACID_METABOLISM;KEGG_JAK_STAT_SIGNALING_PATHWAY;KEGG_LEUKOCYTE_TRANSENDOTHELIAL_MIGRATION;KEGG_UBIQUITIN_MEDIATED_PROTEOLYSIS;REACTOME_FACTORS_INVOLVED_IN_MEGAKARYOCYTE_DEVELOPMENT_AND_PLATELET_PRODUCTION;REACTOME_INSULIN_SYNTHESIS_AND_PROCESSING;REACTOME_MITOCHONDRIAL…
ALZ	T2D	12	0.0071855	0.0248435	PATHWAY:BIOCARTA_CERAMIDE_PATHWAY;BIOCARTA_DC_PATHWAY;KEGG_AXON_GUIDANCE;KEGG_BLADDER_CANCER;KEGG_CALCIUM_SIGNALING_PATHWAY;KEGG_CHEMOKINE_SIGNALING_PATHWAY;KEGG_PEROXISOME;KEGG_UBIQUITIN_MEDIATED_PROTEOLYSIS;REACTOME_COPI_MEDIATED_TRANSPORT;REACTOME_FACTORS_INVOLVED_IN_MEGAKARYOCYTE_DEVELOPMENT_AND_PLATELET_PRODUCTION;REACTOME_FORMATION_OF_ATP_BY_CHEMIOSMOTIC_COUPLING;REACTOME_G_ALPHA_Q_SIGNALLI…
ADHD	ALZ	7	0.30047	0.390611	PATHWAY:BIOCARTA_PROTEASOME_PATHWAY;KEGG_AMINO_SUGAR_AND_NUCLEOTIDE_SUGAR_METABOLISM;KEGG_AXON_GUIDANCE;KEGG_CALCIUM_SIGNALING_PATHWAY;KEGG_LEUKOCYTE_TRANSENDOTHELIAL_MIGRATION;KEGG_UBIQUITIN_MEDIATED_PROTEOLYSIS;REACTOME_NEGATIVE_REGULATORS_OF_RIG_I_MDA5_SIGNALING
ADHD	ASD	7	0.0710483	0.132705	PATHWAY:KEGG_ADHERENS_JUNCTION;KEGG_ARRHYTHMOGENIC_RIGHT_VENTRICULAR_CARDIOMYOPATHY_ARVC;KEGG_AXON_GUIDANCE;KEGG_CELL_ADHESION_MOLECULES_CAMS;KEGG_UBIQUITIN_MEDIATED_PROTEOLYSIS;REACTOME_ADHERENS_JUNCTIONS_INTERACTIONS;REACTOME_ANDROGEN_BIOSYNTHESIS
ADHD	BD	6	0.0401902	0.0870789	PATHWAY:KEGG_ARRHYTHMOGENIC_RIGHT_VENTRICULAR_CARDIOMYOPATHY_ARVC;KEGG_CALCIUM_SIGNALING_PATHWAY;KEGG_CARDIAC_MUSCLE_CONTRACTION;KEGG_GLYCINE_SERINE_AND_THREONINE_METABOLISM;KEGG_TASTE_TRANSDUCTION;REACTOME_VOLTAGE_GATED_POTASSIUM_CHANNELS
ADHD	MDD	13	0.00079117	0.00560453	PATHWAY:BIOCARTA_CHREBP2_PATHWAY;KEGG_ARRHYTHMOGENIC_RIGHT_VENTRICULAR_CARDIOMYOPATHY_ARVC;KEGG_AXON_GUIDANCE;KEGG_CALCIUM_SIGNALING_PATHWAY;KEGG_CARDIAC_MUSCLE_CONTRACTION;KEGG_GLYCINE_SERINE_AND_THREONINE_METABOLISM;KEGG_PROXIMAL_TUBULE_BICARBONATE_RECLAMATION;KEGG_UBIQUITIN_MEDIATED_PROTEOLYSIS;REACTOME_ADHERENS_JUNCTIONS_INTERACTIONS;REACTOME_BASIGIN_INTERACTIONS;REACTOME_LYSOSOME_VESICLE_BIO…
ADHD	SCZ	8	0.0174144	0.0475603	PATHWAY:BIOCARTA_PROTEASOME_PATHWAY;KEGG_AMINO_SUGAR_AND_NUCLEOTIDE_SUGAR_METABOLISM;KEGG_ARRHYTHMOGENIC_RIGHT_VENTRICULAR_CARDIOMYOPATHY_ARVC;KEGG_AXON_GUIDANCE;KEGG_CALCIUM_SIGNALING_PATHWAY;KEGG_TASTE_TRANSDUCTION;KEGG_UBIQUITIN_MEDIATED_PROTEOLYSIS;REACTOME_VOLTAGE_GATED_POTASSIUM_CHANNELS
ADHD	BMI	8	0.0210504	0.0542967	PATHWAY:BIOCARTA_PROTEASOME_PATHWAY;KEGG_ADHERENS_JUNCTION;KEGG_CALCIUM_SIGNALING_PATHWAY;KEGG_UBIQUITIN_MEDIATED_PROTEOLYSIS;REACTOME_ADHERENS_JUNCTIONS_INTERACTIONS;REACTOME_GAP_JUNCTION_ASSEMBLY;REACTOME_OTHER_SEMAPHORIN_INTERACTIONS;REACTOME_XENOBIOTICS
ADHD	FN-BMD	17	0.0109836	0.0318722	PATHWAY:BIOCARTA_CHREBP2_PATHWAY;BIOCARTA_PROTEASOME_PATHWAY;KEGG_ADHERENS_JUNCTION;KEGG_ARRHYTHMOGENIC_RIGHT_VENTRICULAR_CARDIOMYOPATHY_ARVC;KEGG_AXON_GUIDANCE;KEGG_CALCIUM_SIGNALING_PATHWAY;KEGG_CELL_ADHESION_MOLECULES_CAMS;KEGG_LEUKOCYTE_TRANSENDOTHELIAL_MIGRATION;KEGG_PROXIMAL_TUBULE_BICARBONATE_RECLAMATION;KEGG_TASTE_TRANSDUCTION;KEGG_UBIQUITIN_MEDIATED_PROTEOLYSIS;REACTOME_ADHERENS_JUNCTION…
ADHD	LS-BMD	16	0.203066	0.289154	PATHWAY:BIOCARTA_CHREBP2_PATHWAY;BIOCARTA_PROTEASOME_PATHWAY;KEGG_ADHERENS_JUNCTION;KEGG_AMINO_SUGAR_AND_NUCLEOTIDE_SUGAR_METABOLISM;KEGG_ARRHYTHMOGENIC_RIGHT_VENTRICULAR_CARDIOMYOPATHY_ARVC;KEGG_AXON_GUIDANCE;KEGG_CALCIUM_SIGNALING_PATHWAY;KEGG_CELL_ADHESION_MOLECULES_CAMS;KEGG_LEUKOCYTE_TRANSENDOTHELIAL_MIGRATION;REACTOME_BASIGIN_INTERACTIONS;REACTOME_CALNEXIN_CALRETICULIN_CYCLE;REACTOME_COLLAG…
ADHD	EDU	11	0.0355739	0.0791884	PATHWAY:KEGG_AMINO_SUGAR_AND_NUCLEOTIDE_SUGAR_METABOLISM;KEGG_ARRHYTHMOGENIC_RIGHT_VENTRICULAR_CARDIOMYOPATHY_ARVC;KEGG_AXON_GUIDANCE;KEGG_CALCIUM_SIGNALING_PATHWAY;KEGG_CELL_ADHESION_MOLECULES_CAMS;KEGG_LEUKOCYTE_TRANSENDOTHELIAL_MIGRATION;KEGG_PROXIMAL_TUBULE_BICARBONATE_RECLAMATION;KEGG_SULFUR_METABOLISM;KEGG_UBIQUITIN_MEDIATED_PROTEOLYSIS;REACTOME_NEGATIVE_REGULATORS_OF_RIG_I_MDA5_SIGNALING;R…
ADHD	HEIGHT	12	0.00542639	0.0217725	PATHWAY:BIOCARTA_CHREBP2_PATHWAY;KEGG_ADHERENS_JUNCTION;KEGG_ARRHYTHMOGENIC_RIGHT_VENTRICULAR_CARDIOMYOPATHY_ARVC;KEGG_AXON_GUIDANCE;KEGG_CALCIUM_SIGNALING_PATHWAY;KEGG_LEUKOCYTE_TRANSENDOTHELIAL_MIGRATION;KEGG_PROXIMAL_TUBULE_BICARBONATE_RECLAMATION;KEGG_UBIQUITIN_MEDIATED_PROTEOLYSIS;REACTOME_ANDROGEN_BIOSYNTHESIS;REACTOME_COLLAGEN_FORMATION;REACTOME_HORMONE_LIGAND_BINDING_RECEPTORS;REACTOME_NE…
ADHD	WHR	5	0.784862	0.832522	PATHWAY:KEGG_ADHERENS_JUNCTION;KEGG_ARRHYTHMOGENIC_RIGHT_VENTRICULAR_CARDIOMYOPATHY_ARVC;KEGG_AXON_GUIDANCE;KEGG_CALCIUM_SIGNALING_PATHWAY;REACTOME_HORMONE_LIGAND_BINDING_RECEPTORS
ADHD	CD	18	0.155773	0.242231	PATHWAY:BIOCARTA_CHREBP2_PATHWAY;BIOCARTA_PROTEASOME_PATHWAY;KEGG_ADHERENS_JUNCTION;KEGG_AMINO_SUGAR_AND_NUCLEOTIDE_SUGAR_METABOLISM;KEGG_AXON_GUIDANCE;KEGG_CALCIUM_SIGNALING_PATHWAY;KEGG_CARDIAC_MUSCLE_CONTRACTION;KEGG_CELL_ADHESION_MOLECULES_CAMS;KEGG_LEUKOCYTE_TRANSENDOTHELIAL_MIGRATION;KEGG_RIBOFLAVIN_METABOLISM;KEGG_TASTE_TRANSDUCTION;KEGG_UBIQUITIN_MEDIATED_PROTEOLYSIS;REACTOME_CITRIC_ACID_…
ADHD	RA	3	0.781958	0.832522	PATHWAY:BIOCARTA_PROTEASOME_PATHWAY;KEGG_AXON_GUIDANCE;KEGG_CALCIUM_SIGNALING_PATHWAY
ADHD	UC	27	0.0182027	0.0492991	PATHWAY:BIOCARTA_CHREBP2_PATHWAY;BIOCARTA_PML_PATHWAY;BIOCARTA_PROTEASOME_PATHWAY;KEGG_ADHERENS_JUNCTION;KEGG_AMINO_SUGAR_AND_NUCLEOTIDE_SUGAR_METABOLISM;KEGG_ARRHYTHMOGENIC_RIGHT_VENTRICULAR_CARDIOMYOPATHY_ARVC;KEGG_AXON_GUIDANCE;KEGG_CALCIUM_SIGNALING_PATHWAY;KEGG_CARDIAC_MUSCLE_CONTRACTION;KEGG_CELL_ADHESION_MOLECULES_CAMS;KEGG_GLYCINE_SERINE_AND_THREONINE_METABOLISM;KEGG_LEUKOCYTE_TRANSENDOTH…
ADHD	CAD	4	0.552304	0.62326	PATHWAY:KEGG_AXON_GUIDANCE;KEGG_CALCIUM_SIGNALING_PATHWAY;KEGG_UBIQUITIN_MEDIATED_PROTEOLYSIS;REACTOME_PYRIMIDINE_CATABOLISM
ADHD	FG	13	5.02401e-05	0.000665061	PATHWAY:BIOCARTA_CHREBP2_PATHWAY;KEGG_AMINO_SUGAR_AND_NUCLEOTIDE_SUGAR_METABOLISM;KEGG_ARRHYTHMOGENIC_RIGHT_VENTRICULAR_CARDIOMYOPATHY_ARVC;KEGG_AXON_GUIDANCE;KEGG_CALCIUM_SIGNALING_PATHWAY;KEGG_CARDIAC_MUSCLE_CONTRACTION;KEGG_LEUKOCYTE_TRANSENDOTHELIAL_MIGRATION;KEGG_UBIQUITIN_MEDIATED_PROTEOLYSIS;REACTOME_CALNEXIN_CALRETICULIN_CYCLE;REACTOME_GAP_JUNCTION_ASSEMBLY;REACTOME_NEGATIVE_REGULATORS_OF…
ADHD	FI	6	0.258573	0.345828	PATHWAY:KEGG_AMINO_SUGAR_AND_NUCLEOTIDE_SUGAR_METABOLISM;KEGG_AXON_GUIDANCE;KEGG_CALCIUM_SIGNALING_PATHWAY;KEGG_LEUKOCYTE_TRANSENDOTHELIAL_MIGRATION;REACTOME_OTHER_SEMAPHORIN_INTERACTIONS;REACTOME_REMOVAL_OF_THE_FLAP_INTERMEDIATE_FROM_THE_C_STRAND
ADHD	HDL	7	0.001714	0.00994731	PATHWAY:KEGG_ARRHYTHMOGENIC_RIGHT_VENTRICULAR_CARDIOMYOPATHY_ARVC;KEGG_AXON_GUIDANCE;KEGG_CALCIUM_SIGNALING_PATHWAY;KEGG_UBIQUITIN_MEDIATED_PROTEOLYSIS;REACTOME_BASIGIN_INTERACTIONS;REACTOME_BRANCHED_CHAIN_AMINO_ACID_CATABOLISM;REACTOME_NEGATIVE_REGULATORS_OF_RIG_I_MDA5_SIGNALING
ADHD	LDL	6	0.418249	0.500107	PATHWAY:KEGG_ADHERENS_JUNCTION;KEGG_AXON_GUIDANCE;KEGG_CALCIUM_SIGNALING_PATHWAY;KEGG_UBIQUITIN_MEDIATED_PROTEOLYSIS;REACTOME_BRANCHED_CHAIN_AMINO_ACID_CATABOLISM;REACTOME_XENOBIOTICS
ADHD	TC	9	0.0813465	0.146064	PATHWAY:KEGG_ADHERENS_JUNCTION;KEGG_AMINO_SUGAR_AND_NUCLEOTIDE_SUGAR_METABOLISM;KEGG_ARRHYTHMOGENIC_RIGHT_VENTRICULAR_CARDIOMYOPATHY_ARVC;KEGG_AXON_GUIDANCE;KEGG_UBIQUITIN_MEDIATED_PROTEOLYSIS;REACTOME_ANDROGEN_BIOSYNTHESIS;REACTOME_COLLAGEN_FORMATION;REACTOME_REMOVAL_OF_THE_FLAP_INTERMEDIATE_FROM_THE_C_STRAND;REACTOME_XENOBIOTICS
ADHD	TG	12	0.0547687	0.109201	PATHWAY:KEGG_ARRHYTHMOGENIC_RIGHT_VENTRICULAR_CARDIOMYOPATHY_ARVC;KEGG_CALCIUM_SIGNALING_PATHWAY;KEGG_CELL_ADHESION_MOLECULES_CAMS;KEGG_PRION_DISEASES;KEGG_PROXIMAL_TUBULE_BICARBONATE_RECLAMATION;KEGG_UBIQUITIN_MEDIATED_PROTEOLYSIS;REACTOME_ANDROGEN_BIOSYNTHESIS;REACTOME_GAP_JUNCTION_ASSEMBLY;REACTOME_PYRIMIDINE_CATABOLISM;REACTOME_REMOVAL_OF_THE_FLAP_INTERMEDIATE_FROM_THE_C_STRAND;REACTOME_TRANS…
ADHD	T1D	10	0.0474167	0.0969209	PATHWAY:BIOCARTA_PROTEASOME_PATHWAY;KEGG_ARRHYTHMOGENIC_RIGHT_VENTRICULAR_CARDIOMYOPATHY_ARVC;KEGG_AXON_GUIDANCE;KEGG_CALCIUM_SIGNALING_PATHWAY;KEGG_CARDIAC_MUSCLE_CONTRACTION;KEGG_LEUKOCYTE_TRANSENDOTHELIAL_MIGRATION;KEGG_UBIQUITIN_MEDIATED_PROTEOLYSIS;REACTOME_ADHERENS_JUNCTIONS_INTERACTIONS;REACTOME_BASIGIN_INTERACTIONS;REACTOME_PURINE_CATABOLISM
ADHD	T2D	10	0.0450409	0.0926474	PATHWAY:BIOCARTA_CHREBP2_PATHWAY;KEGG_ADHERENS_JUNCTION;KEGG_ARRHYTHMOGENIC_RIGHT_VENTRICULAR_CARDIOMYOPATHY_ARVC;KEGG_AXON_GUIDANCE;KEGG_CALCIUM_SIGNALING_PATHWAY;KEGG_CELL_ADHESION_MOLECULES_CAMS;KEGG_NICOTINATE_AND_NICOTINAMIDE_METABOLISM;KEGG_UBIQUITIN_MEDIATED_PROTEOLYSIS;REACTOME_COLLAGEN_FORMATION;REACTOME_XENOBIOTICS
ASD	BD	3	0.465604	0.54237	PATHWAY:BIOCARTA_DC_PATHWAY;KEGG_ARRHYTHMOGENIC_RIGHT_VENTRICULAR_CARDIOMYOPATHY_ARVC;REACTOME_INTERACTION_BETWEEN_L1_AND_ANKYRINS
ASD	MDD	7	0.171721	0.258377	PATHWAY:BIOCARTA_CELL2CELL_PATHWAY;BIOCARTA_DC_PATHWAY;KEGG_ARRHYTHMOGENIC_RIGHT_VENTRICULAR_CARDIOMYOPATHY_ARVC;KEGG_AXON_GUIDANCE;KEGG_UBIQUITIN_MEDIATED_PROTEOLYSIS;REACTOME_ADHERENS_JUNCTIONS_INTERACTIONS;REACTOME_SULFUR_AMINO_ACID_METABOLISM
ASD	SCZ	5	0.18942	0.27606	PATHWAY:KEGG_ARRHYTHMOGENIC_RIGHT_VENTRICULAR_CARDIOMYOPATHY_ARVC;KEGG_AXON_GUIDANCE;KEGG_FOLATE_BIOSYNTHESIS;KEGG_UBIQUITIN_MEDIATED_PROTEOLYSIS;REACTOME_MITOTIC_PROMETAPHASE
ASD	BMI	5	0.200481	0.288303	PATHWAY:BIOCARTA_AHSP_PATHWAY;KEGG_ADHERENS_JUNCTION;KEGG_UBIQUITIN_MEDIATED_PROTEOLYSIS;REACTOME_ADHERENS_JUNCTIONS_INTERACTIONS;REACTOME_INTERACTION_BETWEEN_L1_AND_ANKYRINS
ASD	FN-BMD	11	0.204901	0.289534	PATHWAY:BIOCARTA_CELL2CELL_PATHWAY;KEGG_ADHERENS_JUNCTION;KEGG_ARRHYTHMOGENIC_RIGHT_VENTRICULAR_CARDIOMYOPATHY_ARVC;KEGG_AXON_GUIDANCE;KEGG_CELL_ADHESION_MOLECULES_CAMS;KEGG_PATHOGENIC_ESCHERICHIA_COLI_INFECTION;KEGG_UBIQUITIN_MEDIATED_PROTEOLYSIS;REACTOME_ADHERENS_JUNCTIONS_INTERACTIONS;REACTOME_KINESINS;REACTOME_MITOTIC_PROMETAPHASE;REACTOME_NEPHRIN_INTERACTIONS
ASD	LS-BMD	13	0.229017	0.316725	PATHWAY:BIOCARTA_CELL2CELL_PATHWAY;BIOCARTA_DC_PATHWAY;BIOCARTA_RANKL_PATHWAY;BIOCARTA_TALL1_PATHWAY;KEGG_ADHERENS_JUNCTION;KEGG_ARRHYTHMOGENIC_RIGHT_VENTRICULAR_CARDIOMYOPATHY_ARVC;KEGG_AXON_GUIDANCE;KEGG_BASAL_TRANSCRIPTION_FACTORS;KEGG_CELL_ADHESION_MOLECULES_CAMS;REACTOME_MITOTIC_PROMETAPHASE;REACTOME_NEPHRIN_INTERACTIONS;REACTOME_SIGNALING_BY_HIPPO;REACTOME_SMOOTH_MUSCLE_CONTRACTION
ASD	EDU	4	0.799842	0.835847	PATHWAY:KEGG_ARRHYTHMOGENIC_RIGHT_VENTRICULAR_CARDIOMYOPATHY_ARVC;KEGG_AXON_GUIDANCE;KEGG_CELL_ADHESION_MOLECULES_CAMS;KEGG_UBIQUITIN_MEDIATED_PROTEOLYSIS
ASD	HEIGHT	7	0.178479	0.263662	PATHWAY:KEGG_ADHERENS_JUNCTION;KEGG_ARRHYTHMOGENIC_RIGHT_VENTRICULAR_CARDIOMYOPATHY_ARVC;KEGG_AXON_GUIDANCE;KEGG_FOLATE_BIOSYNTHESIS;KEGG_UBIQUITIN_MEDIATED_PROTEOLYSIS;REACTOME_ANDROGEN_BIOSYNTHESIS;REACTOME_TETRAHYDROBIOPTERIN_BH4_SYNTHESIS_RECYCLING_SALVAGE_AND_REGULATION
ASD	WHR	5	0.364836	0.449135	PATHWAY:BIOCARTA_DC_PATHWAY;KEGG_ADHERENS_JUNCTION;KEGG_ARRHYTHMOGENIC_RIGHT_VENTRICULAR_CARDIOMYOPATHY_ARVC;KEGG_AXON_GUIDANCE;REACTOME_INTERACTION_BETWEEN_L1_AND_ANKYRINS
ASD	CD	11	1	1	PATHWAY:BIOCARTA_AHSP_PATHWAY;BIOCARTA_DC_PATHWAY;BIOCARTA_FREE_PATHWAY;KEGG_ADHERENS_JUNCTION;KEGG_AXON_GUIDANCE;KEGG_CELL_ADHESION_MOLECULES_CAMS;KEGG_PATHOGENIC_ESCHERICHIA_COLI_INFECTION;KEGG_UBIQUITIN_MEDIATED_PROTEOLYSIS;REACTOME_MITOTIC_PROMETAPHASE;REACTOME_NEPHRIN_INTERACTIONS;REACTOME_SULFUR_AMINO_ACID_METABOLISM
ASD	RA	5	0.21259	0.29781	PATHWAY:BIOCARTA_BLYMPHOCYTE_PATHWAY;BIOCARTA_DC_PATHWAY;KEGG_AXON_GUIDANCE;KEGG_PRIMARY_IMMUNODEFICIENCY;REACTOME_TETRAHYDROBIOPTERIN_BH4_SYNTHESIS_RECYCLING_SALVAGE_AND_REGULATION
ASD	UC	17	0.712759	0.777338	PATHWAY:BIOCARTA_AHSP_PATHWAY;BIOCARTA_CELL2CELL_PATHWAY;BIOCARTA_DC_PATHWAY;BIOCARTA_FREE_PATHWAY;BIOCARTA_RANKL_PATHWAY;BIOCARTA_TALL1_PATHWAY;KEGG_ADHERENS_JUNCTION;KEGG_ARRHYTHMOGENIC_RIGHT_VENTRICULAR_CARDIOMYOPATHY_ARVC;KEGG_AXON_GUIDANCE;KEGG_BASAL_TRANSCRIPTION_FACTORS;KEGG_CELL_ADHESION_MOLECULES_CAMS;KEGG_PATHOGENIC_ESCHERICHIA_COLI_INFECTION;KEGG_UBIQUITIN_MEDIATED_PROTEOLYSIS;REACTOME…
ASD	CAD	5	0.163339	0.250259	PATHWAY:KEGG_AXON_GUIDANCE;KEGG_UBIQUITIN_MEDIATED_PROTEOLYSIS;REACTOME_ENDOGENOUS_STEROLS;REACTOME_ETHANOL_OXIDATION;REACTOME_SULFUR_AMINO_ACID_METABOLISM
ASD	FG	6	0.133157	0.213183	PATHWAY:KEGG_ARRHYTHMOGENIC_RIGHT_VENTRICULAR_CARDIOMYOPATHY_ARVC;KEGG_AXON_GUIDANCE;KEGG_UBIQUITIN_MEDIATED_PROTEOLYSIS;REACTOME_CELL_EXTRACELLULAR_MATRIX_INTERACTIONS;REACTOME_ETHANOL_OXIDATION;REACTOME_MITOTIC_PROMETAPHASE
ASD	FI	3	1	1	PATHWAY:KEGG_AXON_GUIDANCE;REACTOME_INTERACTION_BETWEEN_L1_AND_ANKYRINS;REACTOME_MITOTIC_PROMETAPHASE
ASD	HDL	4	0.0675065	0.129162	PATHWAY:KEGG_ARRHYTHMOGENIC_RIGHT_VENTRICULAR_CARDIOMYOPATHY_ARVC;KEGG_AXON_GUIDANCE;KEGG_UBIQUITIN_MEDIATED_PROTEOLYSIS;REACTOME_MITOTIC_PROMETAPHASE
ASD	LDL	5	0.373944	0.458611	PATHWAY:BIOCARTA_SARS_PATHWAY;KEGG_ADHERENS_JUNCTION;KEGG_AXON_GUIDANCE;KEGG_PATHOGENIC_ESCHERICHIA_COLI_INFECTION;KEGG_UBIQUITIN_MEDIATED_PROTEOLYSIS
ASD	TC	9	0.0235623	0.0584562	PATHWAY:BIOCARTA_SARS_PATHWAY;KEGG_ADHERENS_JUNCTION;KEGG_ARRHYTHMOGENIC_RIGHT_VENTRICULAR_CARDIOMYOPATHY_ARVC;KEGG_AXON_GUIDANCE;KEGG_UBIQUITIN_MEDIATED_PROTEOLYSIS;REACTOME_ANDROGEN_BIOSYNTHESIS;REACTOME_ENDOGENOUS_STEROLS;REACTOME_INTERACTION_BETWEEN_L1_AND_ANKYRINS;REACTOME_SIGNALING_BY_HIPPO
ASD	TG	9	0.155122	0.242231	PATHWAY:BIOCARTA_BLYMPHOCYTE_PATHWAY;BIOCARTA_FREE_PATHWAY;KEGG_ARRHYTHMOGENIC_RIGHT_VENTRICULAR_CARDIOMYOPATHY_ARVC;KEGG_BASAL_TRANSCRIPTION_FACTORS;KEGG_CELL_ADHESION_MOLECULES_CAMS;KEGG_UBIQUITIN_MEDIATED_PROTEOLYSIS;REACTOME_ANDROGEN_BIOSYNTHESIS;REACTOME_ETHANOL_OXIDATION;REACTOME_KINESINS
ASD	T1D	6	0.418551	0.500107	PATHWAY:BIOCARTA_CELL2CELL_PATHWAY;KEGG_ARRHYTHMOGENIC_RIGHT_VENTRICULAR_CARDIOMYOPATHY_ARVC;KEGG_AXON_GUIDANCE;KEGG_UBIQUITIN_MEDIATED_PROTEOLYSIS;REACTOME_ADHERENS_JUNCTIONS_INTERACTIONS;REACTOME_SIGNALING_BY_HIPPO
ASD	T2D	10	0.00515906	0.0209587	PATHWAY:BIOCARTA_DC_PATHWAY;KEGG_ADHERENS_JUNCTION;KEGG_ARRHYTHMOGENIC_RIGHT_VENTRICULAR_CARDIOMYOPATHY_ARVC;KEGG_AXON_GUIDANCE;KEGG_BASAL_TRANSCRIPTION_FACTORS;KEGG_CELL_ADHESION_MOLECULES_CAMS;KEGG_UBIQUITIN_MEDIATED_PROTEOLYSIS;REACTOME_INTERACTION_BETWEEN_L1_AND_ANKYRINS;REACTOME_KINESINS;REACTOME_NEPHRIN_INTERACTIONS
BD	MDD	8	0.00840684	0.0270517	PATHWAY:BIOCARTA_DC_PATHWAY;KEGG_ALANINE_ASPARTATE_AND_GLUTAMATE_METABOLISM;KEGG_ARRHYTHMOGENIC_RIGHT_VENTRICULAR_CARDIOMYOPATHY_ARVC;KEGG_CALCIUM_SIGNALING_PATHWAY;KEGG_CARDIAC_MUSCLE_CONTRACTION;KEGG_GLYCINE_SERINE_AND_THREONINE_METABOLISM;KEGG_SELENOAMINO_ACID_METABOLISM;REACTOME_VOLTAGE_GATED_POTASSIUM_CHANNELS
BD	SCZ	7	0.00287183	0.0139305	PATHWAY:BIOCARTA_NUCLEARRS_PATHWAY;KEGG_ARRHYTHMOGENIC_RIGHT_VENTRICULAR_CARDIOMYOPATHY_ARVC;KEGG_CALCIUM_SIGNALING_PATHWAY;KEGG_PROGESTERONE_MEDIATED_OOCYTE_MATURATION;KEGG_TASTE_TRANSDUCTION;REACTOME_VITAMIN_B5_PANTOTHENATE_METABOLISM;REACTOME_VOLTAGE_GATED_POTASSIUM_CHANNELS
BD	BMI	8	0.00060451	0.00458914	PATHWAY:KEGG_ALANINE_ASPARTATE_AND_GLUTAMATE_METABOLISM;KEGG_CALCIUM_SIGNALING_PATHWAY;KEGG_PROGESTERONE_MEDIATED_OOCYTE_MATURATION;REACTOME_ADENYLATE_CYCLASE_ACTIVATING_PATHWAY;REACTOME_G_ALPHA_Q_SIGNALLING_EVENTS;REACTOME_HYALURONAN_UPTAKE_AND_DEGRADATION;REACTOME_INTERACTION_BETWEEN_L1_AND_ANKYRINS;REACTOME_JNK_C_JUN_KINASES_PHOSPHORYLATION_AND_ACTIVATION_MEDIATED_BY_ACTIVATED_HUMAN_TAK1
BD	FN-BMD	11	0.0253661	0.0610667	PATHWAY:BIOCARTA_NUCLEARRS_PATHWAY;KEGG_ALANINE_ASPARTATE_AND_GLUTAMATE_METABOLISM;KEGG_ARRHYTHMOGENIC_RIGHT_VENTRICULAR_CARDIOMYOPATHY_ARVC;KEGG_CALCIUM_SIGNALING_PATHWAY;KEGG_CHEMOKINE_SIGNALING_PATHWAY;KEGG_HISTIDINE_METABOLISM;KEGG_PROGESTERONE_MEDIATED_OOCYTE_MATURATION;KEGG_SELENOAMINO_ACID_METABOLISM;KEGG_TASTE_TRANSDUCTION;REACTOME_G_ALPHA_Q_SIGNALLING_EVENTS;REACTOME_VOLTAGE_GATED_POTASS…
BD	LS-BMD	10	0.25402	0.342558	PATHWAY:BIOCARTA_DC_PATHWAY;BIOCARTA_NUCLEARRS_PATHWAY;KEGG_ALANINE_ASPARTATE_AND_GLUTAMATE_METABOLISM;KEGG_ARRHYTHMOGENIC_RIGHT_VENTRICULAR_CARDIOMYOPATHY_ARVC;KEGG_CALCIUM_SIGNALING_PATHWAY;KEGG_CHEMOKINE_SIGNALING_PATHWAY;KEGG_HISTIDINE_METABOLISM;KEGG_PROGESTERONE_MEDIATED_OOCYTE_MATURATION;REACTOME_G_ALPHA_Q_SIGNALLING_EVENTS;REACTOME_INHIBITION_OF_REPLICATION_INITIATION_OF_DAMAGED_DNA_BY_RB…
BD	EDU	6	0.236074	0.32237	PATHWAY:KEGG_ARRHYTHMOGENIC_RIGHT_VENTRICULAR_CARDIOMYOPATHY_ARVC;KEGG_CALCIUM_SIGNALING_PATHWAY;KEGG_CHEMOKINE_SIGNALING_PATHWAY;KEGG_PROGESTERONE_MEDIATED_OOCYTE_MATURATION;REACTOME_G_ALPHA_Q_SIGNALLING_EVENTS;REACTOME_VOLTAGE_GATED_POTASSIUM_CHANNELS
BD	HEIGHT	6	0.120364	0.1942	PATHWAY:KEGG_ALANINE_ASPARTATE_AND_GLUTAMATE_METABOLISM;KEGG_ARRHYTHMOGENIC_RIGHT_VENTRICULAR_CARDIOMYOPATHY_ARVC;KEGG_CALCIUM_SIGNALING_PATHWAY;KEGG_CHEMOKINE_SIGNALING_PATHWAY;KEGG_PROGESTERONE_MEDIATED_OOCYTE_MATURATION;KEGG_SELENOAMINO_ACID_METABOLISM
BD	WHR	5	0.159173	0.246339	PATHWAY:BIOCARTA_DC_PATHWAY;KEGG_ARRHYTHMOGENIC_RIGHT_VENTRICULAR_CARDIOMYOPATHY_ARVC;KEGG_CALCIUM_SIGNALING_PATHWAY;REACTOME_HDL_MEDIATED_LIPID_TRANSPORT;REACTOME_INTERACTION_BETWEEN_L1_AND_ANKYRINS
BD	CD	12	0.117062	0.190227	PATHWAY:BIOCARTA_DC_PATHWAY;KEGG_ALANINE_ASPARTATE_AND_GLUTAMATE_METABOLISM;KEGG_CALCIUM_SIGNALING_PATHWAY;KEGG_CARDIAC_MUSCLE_CONTRACTION;KEGG_CHEMOKINE_SIGNALING_PATHWAY;KEGG_HISTIDINE_METABOLISM;KEGG_PROGESTERONE_MEDIATED_OOCYTE_MATURATION;KEGG_TASTE_TRANSDUCTION;REACTOME_DOWNREGULATION_OF_ERBB2_ERBB3_SIGNALING;REACTOME_G_ALPHA_Q_SIGNALLING_EVENTS;REACTOME_INHIBITION_OF_REPLICATION_INITIATION_…
BD	RA	4	0.268713	0.355008	PATHWAY:BIOCARTA_DC_PATHWAY;KEGG_CALCIUM_SIGNALING_PATHWAY;REACTOME_DOWNREGULATION_OF_ERBB2_ERBB3_SIGNALING;REACTOME_G_ALPHA_Q_SIGNALLING_EVENTS
BD	UC	18	0.0106449	0.0311674	PATHWAY:BIOCARTA_DC_PATHWAY;BIOCARTA_NUCLEARRS_PATHWAY;KEGG_ALANINE_ASPARTATE_AND_GLUTAMATE_METABOLISM;KEGG_ARRHYTHMOGENIC_RIGHT_VENTRICULAR_CARDIOMYOPATHY_ARVC;KEGG_CALCIUM_SIGNALING_PATHWAY;KEGG_CARDIAC_MUSCLE_CONTRACTION;KEGG_CHEMOKINE_SIGNALING_PATHWAY;KEGG_GLYCINE_SERINE_AND_THREONINE_METABOLISM;KEGG_HISTIDINE_METABOLISM;KEGG_PROGESTERONE_MEDIATED_OOCYTE_MATURATION;KEGG_PROTEIN_EXPORT;KEGG_T…
BD	CAD	4	0.120703	0.1942	PATHWAY:KEGG_CALCIUM_SIGNALING_PATHWAY;REACTOME_DOWNREGULATION_OF_ERBB2_ERBB3_SIGNALING;REACTOME_G_ALPHA_Q_SIGNALLING_EVENTS;REACTOME_HDL_MEDIATED_LIPID_TRANSPORT
BD	FG	7	0.00817739	0.0270168	PATHWAY:BIOCARTA_NUCLEARRS_PATHWAY;KEGG_ARRHYTHMOGENIC_RIGHT_VENTRICULAR_CARDIOMYOPATHY_ARVC;KEGG_CALCIUM_SIGNALING_PATHWAY;KEGG_CARDIAC_MUSCLE_CONTRACTION;KEGG_CHEMOKINE_SIGNALING_PATHWAY;REACTOME_DOWNREGULATION_OF_ERBB2_ERBB3_SIGNALING;REACTOME_G_ALPHA_Q_SIGNALLING_EVENTS
BD	FI	3	0.718902	0.781415	PATHWAY:KEGG_CALCIUM_SIGNALING_PATHWAY;KEGG_PROGESTERONE_MEDIATED_OOCYTE_MATURATION;REACTOME_INTERACTION_BETWEEN_L1_AND_ANKYRINS
BD	HDL	5	0.00435167	0.0191121	PATHWAY:KEGG_ARRHYTHMOGENIC_RIGHT_VENTRICULAR_CARDIOMYOPATHY_ARVC;KEGG_CALCIUM_SIGNALING_PATHWAY;KEGG_PROGESTERONE_MEDIATED_OOCYTE_MATURATION;REACTOME_G_ALPHA_Q_SIGNALLING_EVENTS;REACTOME_HDL_MEDIATED_LIPID_TRANSPORT
BD	LDL	4	0.318377	0.407372	PATHWAY:KEGG_CALCIUM_SIGNALING_PATHWAY;REACTOME_G_ALPHA_Q_SIGNALLING_EVENTS;REACTOME_HDL_MEDIATED_LIPID_TRANSPORT;REACTOME_VITAMIN_B5_PANTOTHENATE_METABOLISM
BD	TC	5	0.342928	0.425388	PATHWAY:KEGG_ARRHYTHMOGENIC_RIGHT_VENTRICULAR_CARDIOMYOPATHY_ARVC;KEGG_PROTEIN_EXPORT;REACTOME_G_ALPHA_Q_SIGNALLING_EVENTS;REACTOME_HDL_MEDIATED_LIPID_TRANSPORT;REACTOME_INTERACTION_BETWEEN_L1_AND_ANKYRINS
BD	TG	10	0.00565473	0.022142	PATHWAY:KEGG_ALANINE_ASPARTATE_AND_GLUTAMATE_METABOLISM;KEGG_ARRHYTHMOGENIC_RIGHT_VENTRICULAR_CARDIOMYOPATHY_ARVC;KEGG_CALCIUM_SIGNALING_PATHWAY;KEGG_CHEMOKINE_SIGNALING_PATHWAY;KEGG_PROGESTERONE_MEDIATED_OOCYTE_MATURATION;KEGG_SELENOAMINO_ACID_METABOLISM;REACTOME_ACTIVATION_OF_CHAPERONE_GENES_BY_XBP1S;REACTOME_G_ALPHA_Q_SIGNALLING_EVENTS;REACTOME_HDL_MEDIATED_LIPID_TRANSPORT;REACTOME_VITAMIN_B5_…
BD	T1D	8	0.00960163	0.0290239	PATHWAY:KEGG_ARRHYTHMOGENIC_RIGHT_VENTRICULAR_CARDIOMYOPATHY_ARVC;KEGG_CALCIUM_SIGNALING_PATHWAY;KEGG_CARDIAC_MUSCLE_CONTRACTION;KEGG_CHEMOKINE_SIGNALING_PATHWAY;KEGG_PROGESTERONE_MEDIATED_OOCYTE_MATURATION;KEGG_PROTEIN_EXPORT;REACTOME_HYALURONAN_UPTAKE_AND_DEGRADATION;REACTOME_INHIBITION_OF_REPLICATION_INITIATION_OF_DAMAGED_DNA_BY_RB1_E2F1
BD	T2D	8	0.00840684	0.0270517	PATHWAY:BIOCARTA_DC_PATHWAY;BIOCARTA_NUCLEARRS_PATHWAY;KEGG_ARRHYTHMOGENIC_RIGHT_VENTRICULAR_CARDIOMYOPATHY_ARVC;KEGG_CALCIUM_SIGNALING_PATHWAY;KEGG_CHEMOKINE_SIGNALING_PATHWAY;REACTOME_ACTIVATION_OF_CHAPERONE_GENES_BY_XBP1S;REACTOME_G_ALPHA_Q_SIGNALLING_EVENTS;REACTOME_INTERACTION_BETWEEN_L1_AND_ANKYRINS
MDD	SCZ	9	0.024978	0.0610364	PATHWAY:BIOCARTA_VEGF_PATHWAY;KEGG_ARRHYTHMOGENIC_RIGHT_VENTRICULAR_CARDIOMYOPATHY_ARVC;KEGG_AXON_GUIDANCE;KEGG_CALCIUM_SIGNALING_PATHWAY;KEGG_O_GLYCAN_BIOSYNTHESIS;KEGG_PHENYLALANINE_METABOLISM;KEGG_UBIQUITIN_MEDIATED_PROTEOLYSIS;REACTOME_SIGNAL_REGULATORY_PROTEIN_SIRP_FAMILY_INTERACTIONS;REACTOME_VOLTAGE_GATED_POTASSIUM_CHANNELS
MDD	WHR	7	0.323312	0.410455	PATHWAY:BIOCARTA_DC_PATHWAY;BIOCARTA_VEGF_PATHWAY;KEGG_ARRHYTHMOGENIC_RIGHT_VENTRICULAR_CARDIOMYOPATHY_ARVC;KEGG_AXON_GUIDANCE;KEGG_CALCIUM_SIGNALING_PATHWAY;KEGG_ONE_CARBON_POOL_BY_FOLATE;REACTOME_GLUTATHIONE_CONJUGATION
MDD	RA	4	1	1	PATHWAY:BIOCARTA_DC_PATHWAY;KEGG_AXON_GUIDANCE;KEGG_CALCIUM_SIGNALING_PATHWAY;KEGG_ONE_CARBON_POOL_BY_FOLATE
MDD	UC	30	0.0619901	0.121366	PATHWAY:BIOCARTA_CELL2CELL_PATHWAY;BIOCARTA_CHREBP2_PATHWAY;BIOCARTA_DC_PATHWAY;BIOCARTA_PARKIN_PATHWAY;BIOCARTA_PS1_PATHWAY;BIOCARTA_PTDINS_PATHWAY;BIOCARTA_VEGF_PATHWAY;KEGG_ALANINE_ASPARTATE_AND_GLUTAMATE_METABOLISM;KEGG_ARRHYTHMOGENIC_RIGHT_VENTRICULAR_CARDIOMYOPATHY_ARVC;KEGG_AXON_GUIDANCE;KEGG_CALCIUM_SIGNALING_PATHWAY;KEGG_CARDIAC_MUSCLE_CONTRACTION;KEGG_GLYCINE_SERINE_AND_THREONINE_METABO…
MDD	TC	10	0.108645	0.182008	PATHWAY:KEGG_ARRHYTHMOGENIC_RIGHT_VENTRICULAR_CARDIOMYOPATHY_ARVC;KEGG_AXON_GUIDANCE;KEGG_LYSOSOME;KEGG_UBIQUITIN_MEDIATED_PROTEOLYSIS;REACTOME_ASSOCIATION_OF_TRIC_CCT_WITH_TARGET_PROTEINS_DURING_BIOSYNTHESIS;REACTOME_GAMMA_CARBOXYLATION_TRANSPORT_AND_AMINO_TERMINAL_CLEAVAGE_OF_PROTEINS;REACTOME_MHC_CLASS_II_ANTIGEN_PRESENTATION;REACTOME_NCAM1_INTERACTIONS;REACTOME_SLBP_DEPENDENT_PROCESSING_OF_RE…
MDD	TG	12	0.232719	0.320481	PATHWAY:BIOCARTA_EIF2_PATHWAY;BIOCARTA_VEGF_PATHWAY;KEGG_ALANINE_ASPARTATE_AND_GLUTAMATE_METABOLISM;KEGG_ARRHYTHMOGENIC_RIGHT_VENTRICULAR_CARDIOMYOPATHY_ARVC;KEGG_CALCIUM_SIGNALING_PATHWAY;KEGG_LYSOSOME;KEGG_PROXIMAL_TUBULE_BICARBONATE_RECLAMATION;KEGG_SELENOAMINO_ACID_METABOLISM;KEGG_TRYPTOPHAN_METABOLISM;KEGG_UBIQUITIN_MEDIATED_PROTEOLYSIS;REACTOME_METABOLISM_OF_AMINO_ACIDS_AND_DERIVATIVES;REAC…
MDD	T1D	11	0.0687542	0.129162	PATHWAY:BIOCARTA_CELL2CELL_PATHWAY;KEGG_ARRHYTHMOGENIC_RIGHT_VENTRICULAR_CARDIOMYOPATHY_ARVC;KEGG_AXON_GUIDANCE;KEGG_CALCIUM_SIGNALING_PATHWAY;KEGG_CARDIAC_MUSCLE_CONTRACTION;KEGG_TRYPTOPHAN_METABOLISM;KEGG_UBIQUITIN_MEDIATED_PROTEOLYSIS;REACTOME_ADHERENS_JUNCTIONS_INTERACTIONS;REACTOME_ASSOCIATION_OF_TRIC_CCT_WITH_TARGET_PROTEINS_DURING_BIOSYNTHESIS;REACTOME_BASIGIN_INTERACTIONS;REACTOME_METABOL…
MDD	T2D	12	0.0209832	0.0542967	PATHWAY:BIOCARTA_CHREBP2_PATHWAY;BIOCARTA_DC_PATHWAY;BIOCARTA_PARKIN_PATHWAY;BIOCARTA_PTDINS_PATHWAY;KEGG_ARRHYTHMOGENIC_RIGHT_VENTRICULAR_CARDIOMYOPATHY_ARVC;KEGG_AXON_GUIDANCE;KEGG_CALCIUM_SIGNALING_PATHWAY;KEGG_UBIQUITIN_MEDIATED_PROTEOLYSIS;REACTOME_ASSOCIATION_OF_TRIC_CCT_WITH_TARGET_PROTEINS_DURING_BIOSYNTHESIS;REACTOME_METABOLISM_OF_VITAMINS_AND_COFACTORS;REACTOME_MHC_CLASS_II_ANTIGEN_PRES…
SCZ	WHR	7	0.0633853	0.123175	PATHWAY:BIOCARTA_VEGF_PATHWAY;KEGG_ALDOSTERONE_REGULATED_SODIUM_REABSORPTION;KEGG_ARRHYTHMOGENIC_RIGHT_VENTRICULAR_CARDIOMYOPATHY_ARVC;KEGG_AXON_GUIDANCE;KEGG_BLADDER_CANCER;KEGG_CALCIUM_SIGNALING_PATHWAY;REACTOME_MITOCHONDRIAL_PROTEIN_IMPORT
SCZ	UC	26	0.000145012	0.00152029	PATHWAY:BIOCARTA_ACH_PATHWAY;BIOCARTA_ETS_PATHWAY;BIOCARTA_NUCLEARRS_PATHWAY;BIOCARTA_PROTEASOME_PATHWAY;BIOCARTA_RAC1_PATHWAY;BIOCARTA_VEGF_PATHWAY;KEGG_ALDOSTERONE_REGULATED_SODIUM_REABSORPTION;KEGG_AMINO_SUGAR_AND_NUCLEOTIDE_SUGAR_METABOLISM;KEGG_ARRHYTHMOGENIC_RIGHT_VENTRICULAR_CARDIOMYOPATHY_ARVC;KEGG_AXON_GUIDANCE;KEGG_BLADDER_CANCER;KEGG_CALCIUM_SIGNALING_PATHWAY;KEGG_O_GLYCAN_BIOSYNTHESIS…
SCZ	TC	5	0.593503	0.656083	PATHWAY:KEGG_AMINO_SUGAR_AND_NUCLEOTIDE_SUGAR_METABOLISM;KEGG_ARRHYTHMOGENIC_RIGHT_VENTRICULAR_CARDIOMYOPATHY_ARVC;KEGG_AXON_GUIDANCE;KEGG_UBIQUITIN_MEDIATED_PROTEOLYSIS;REACTOME_P38MAPK_EVENTS
SCZ	TG	8	0.341892	0.425388	PATHWAY:BIOCARTA_ACH_PATHWAY;BIOCARTA_VEGF_PATHWAY;KEGG_ARRHYTHMOGENIC_RIGHT_VENTRICULAR_CARDIOMYOPATHY_ARVC;KEGG_CALCIUM_SIGNALING_PATHWAY;KEGG_PROGESTERONE_MEDIATED_OOCYTE_MATURATION;KEGG_UBIQUITIN_MEDIATED_PROTEOLYSIS;REACTOME_MITOCHONDRIAL_PROTEIN_IMPORT;REACTOME_VITAMIN_B5_PANTOTHENATE_METABOLISM
SCZ	T1D	7	0.178479	0.263662	PATHWAY:BIOCARTA_PROTEASOME_PATHWAY;KEGG_ARRHYTHMOGENIC_RIGHT_VENTRICULAR_CARDIOMYOPATHY_ARVC;KEGG_AXON_GUIDANCE;KEGG_CALCIUM_SIGNALING_PATHWAY;KEGG_PROGESTERONE_MEDIATED_OOCYTE_MATURATION;KEGG_UBIQUITIN_MEDIATED_PROTEOLYSIS;REACTOME_MITOCHONDRIAL_PROTEIN_IMPORT
SCZ	T2D	7	0.171721	0.258377	PATHWAY:BIOCARTA_NUCLEARRS_PATHWAY;KEGG_ARRHYTHMOGENIC_RIGHT_VENTRICULAR_CARDIOMYOPATHY_ARVC;KEGG_AXON_GUIDANCE;KEGG_BLADDER_CANCER;KEGG_CALCIUM_SIGNALING_PATHWAY;KEGG_P53_SIGNALING_PATHWAY;KEGG_UBIQUITIN_MEDIATED_PROTEOLYSIS
BMI	MDD	5	0.788974	0.832522	PATHWAY:KEGG_ALANINE_ASPARTATE_AND_GLUTAMATE_METABOLISM;KEGG_CALCIUM_SIGNALING_PATHWAY;KEGG_UBIQUITIN_MEDIATED_PROTEOLYSIS;REACTOME_ADHERENS_JUNCTIONS_INTERACTIONS;REACTOME_SLBP_DEPENDENT_PROCESSING_OF_REPLICATION_DEPENDENT_HISTONE_PRE_MRNAS
BMI	SCZ	6	0.100026	0.172917	PATHWAY:BIOCARTA_PROTEASOME_PATHWAY;KEGG_CALCIUM_SIGNALING_PATHWAY;KEGG_PROGESTERONE_MEDIATED_OOCYTE_MATURATION;KEGG_UBIQUITIN_MEDIATED_PROTEOLYSIS;REACTOME_P38MAPK_EVENTS;REACTOME_SYNTHESIS_SECRETION_AND_INACTIVATION_OF_GIP
BMI	FN-BMD	15	0.00983005	0.0292135	PATHWAY:BIOCARTA_PROTEASOME_PATHWAY;KEGG_ADHERENS_JUNCTION;KEGG_ALANINE_ASPARTATE_AND_GLUTAMATE_METABOLISM;KEGG_CALCIUM_SIGNALING_PATHWAY;KEGG_GLYCEROLIPID_METABOLISM;KEGG_PROGESTERONE_MEDIATED_OOCYTE_MATURATION;KEGG_THYROID_CANCER;KEGG_UBIQUITIN_MEDIATED_PROTEOLYSIS;REACTOME_ADHERENS_JUNCTIONS_INTERACTIONS;REACTOME_DOWNREGULATION_OF_SMAD2_3_SMAD4_TRANSCRIPTIONAL_ACTIVITY;REACTOME_G1_S_SPECIFIC_T…
BMI	LS-BMD	13	0.321226	0.409406	PATHWAY:BIOCARTA_HCMV_PATHWAY;BIOCARTA_MTA3_PATHWAY;BIOCARTA_PROTEASOME_PATHWAY;KEGG_ADHERENS_JUNCTION;KEGG_ALANINE_ASPARTATE_AND_GLUTAMATE_METABOLISM;KEGG_CALCIUM_SIGNALING_PATHWAY;KEGG_PROGESTERONE_MEDIATED_OOCYTE_MATURATION;REACTOME_G1_S_SPECIFIC_TRANSCRIPTION;REACTOME_G_ALPHA_Q_SIGNALLING_EVENTS;REACTOME_NOTCH1_INTRACELLULAR_DOMAIN_REGULATES_TRANSCRIPTION;REACTOME_OTHER_SEMAPHORIN_INTERACTION…
BMI	EDU	6	0.617275	0.680049	PATHWAY:KEGG_CALCIUM_SIGNALING_PATHWAY;KEGG_PROGESTERONE_MEDIATED_OOCYTE_MATURATION;KEGG_UBIQUITIN_MEDIATED_PROTEOLYSIS;REACTOME_COPI_MEDIATED_TRANSPORT;REACTOME_G_ALPHA_Q_SIGNALLING_EVENTS;REACTOME_NOTCH1_INTRACELLULAR_DOMAIN_REGULATES_TRANSCRIPTION
BMI	HEIGHT	6	0.429504	0.511314	PATHWAY:BIOCARTA_HCMV_PATHWAY;KEGG_ADHERENS_JUNCTION;KEGG_ALANINE_ASPARTATE_AND_GLUTAMATE_METABOLISM;KEGG_CALCIUM_SIGNALING_PATHWAY;KEGG_PROGESTERONE_MEDIATED_OOCYTE_MATURATION;KEGG_UBIQUITIN_MEDIATED_PROTEOLYSIS
BMI	WHR	4	0.767376	0.823094	PATHWAY:KEGG_ADHERENS_JUNCTION;KEGG_CALCIUM_SIGNALING_PATHWAY;REACTOME_G1_S_SPECIFIC_TRANSCRIPTION;REACTOME_INTERACTION_BETWEEN_L1_AND_ANKYRINS
BMI	CD	15	0.177121	0.263662	PATHWAY:BIOCARTA_AHSP_PATHWAY;BIOCARTA_MTA3_PATHWAY;BIOCARTA_PROTEASOME_PATHWAY;KEGG_ADHERENS_JUNCTION;KEGG_ALANINE_ASPARTATE_AND_GLUTAMATE_METABOLISM;KEGG_CALCIUM_SIGNALING_PATHWAY;KEGG_GLYCEROLIPID_METABOLISM;KEGG_PROGESTERONE_MEDIATED_OOCYTE_MATURATION;KEGG_UBIQUITIN_MEDIATED_PROTEOLYSIS;REACTOME_DOWNREGULATION_OF_SMAD2_3_SMAD4_TRANSCRIPTIONAL_ACTIVITY;REACTOME_G1_S_SPECIFIC_TRANSCRIPTION;REAC…
BMI	RA	4	0.539778	0.611247	PATHWAY:BIOCARTA_PROTEASOME_PATHWAY;KEGG_CALCIUM_SIGNALING_PATHWAY;REACTOME_COPI_MEDIATED_TRANSPORT;REACTOME_G_ALPHA_Q_SIGNALLING_EVENTS
BMI	UC	20	0.202241	0.289154	PATHWAY:BIOCARTA_AHSP_PATHWAY;BIOCARTA_MTA3_PATHWAY;BIOCARTA_PROTEASOME_PATHWAY;KEGG_ADHERENS_JUNCTION;KEGG_ALANINE_ASPARTATE_AND_GLUTAMATE_METABOLISM;KEGG_CALCIUM_SIGNALING_PATHWAY;KEGG_GLYCEROLIPID_METABOLISM;KEGG_PROGESTERONE_MEDIATED_OOCYTE_MATURATION;KEGG_THYROID_CANCER;KEGG_UBIQUITIN_MEDIATED_PROTEOLYSIS;REACTOME_ADENYLATE_CYCLASE_ACTIVATING_PATHWAY;REACTOME_DOWNREGULATION_OF_SMAD2_3_SMAD4_…
BMI	CAD	4	0.329489	0.415053	PATHWAY:KEGG_CALCIUM_SIGNALING_PATHWAY;KEGG_UBIQUITIN_MEDIATED_PROTEOLYSIS;REACTOME_G_ALPHA_Q_SIGNALLING_EVENTS;REACTOME_SYNTHESIS_SECRETION_AND_INACTIVATION_OF_GIP
BMI	FG	7	0.0676703	0.129162	PATHWAY:KEGG_CALCIUM_SIGNALING_PATHWAY;KEGG_UBIQUITIN_MEDIATED_PROTEOLYSIS;REACTOME_COPI_MEDIATED_TRANSPORT;REACTOME_GAP_JUNCTION_ASSEMBLY;REACTOME_G_ALPHA_Q_SIGNALLING_EVENTS;REACTOME_NOTCH1_INTRACELLULAR_DOMAIN_REGULATES_TRANSCRIPTION;REACTOME_OTHER_SEMAPHORIN_INTERACTIONS
BMI	FI	7	0.0315154	0.071626	PATHWAY:KEGG_CALCIUM_SIGNALING_PATHWAY;KEGG_PROGESTERONE_MEDIATED_OOCYTE_MATURATION;REACTOME_COPI_MEDIATED_TRANSPORT;REACTOME_INTERACTION_BETWEEN_L1_AND_ANKYRINS;REACTOME_NOTCH1_INTRACELLULAR_DOMAIN_REGULATES_TRANSCRIPTION;REACTOME_OTHER_SEMAPHORIN_INTERACTIONS;REACTOME_PROTEOLYTIC_CLEAVAGE_OF_SNARE_COMPLEX_PROTEINS
BMI	HDL	4	0.0743161	0.136729	PATHWAY:KEGG_CALCIUM_SIGNALING_PATHWAY;KEGG_PROGESTERONE_MEDIATED_OOCYTE_MATURATION;KEGG_UBIQUITIN_MEDIATED_PROTEOLYSIS;REACTOME_G_ALPHA_Q_SIGNALLING_EVENTS
BMI	LDL	9	0.00502101	0.0206561	PATHWAY:BIOCARTA_MTA3_PATHWAY;KEGG_ADHERENS_JUNCTION;KEGG_CALCIUM_SIGNALING_PATHWAY;KEGG_THYROID_CANCER;KEGG_UBIQUITIN_MEDIATED_PROTEOLYSIS;REACTOME_G_ALPHA_Q_SIGNALLING_EVENTS;REACTOME_P38MAPK_EVENTS;REACTOME_SLBP_DEPENDENT_PROCESSING_OF_REPLICATION_DEPENDENT_HISTONE_PRE_MRNAS;REACTOME_XENOBIOTICS
BMI	TC	10	0.00562082	0.022142	PATHWAY:BIOCARTA_HIF_PATHWAY;KEGG_ADHERENS_JUNCTION;KEGG_UBIQUITIN_MEDIATED_PROTEOLYSIS;REACTOME_G_ALPHA_Q_SIGNALLING_EVENTS;REACTOME_INTERACTION_BETWEEN_L1_AND_ANKYRINS;REACTOME_P38MAPK_EVENTS;REACTOME_PROLACTIN_RECEPTOR_SIGNALING;REACTOME_SLBP_DEPENDENT_PROCESSING_OF_REPLICATION_DEPENDENT_HISTONE_PRE_MRNAS;REACTOME_TRANSPORT_OF_ORGANIC_ANIONS;REACTOME_XENOBIOTICS
BMI	TG	10	0.0964109	0.169371	PATHWAY:KEGG_ALANINE_ASPARTATE_AND_GLUTAMATE_METABOLISM;KEGG_CALCIUM_SIGNALING_PATHWAY;KEGG_GLYCEROLIPID_METABOLISM;KEGG_PROGESTERONE_MEDIATED_OOCYTE_MATURATION;KEGG_UBIQUITIN_MEDIATED_PROTEOLYSIS;REACTOME_COPI_MEDIATED_TRANSPORT;REACTOME_G1_S_SPECIFIC_TRANSCRIPTION;REACTOME_GAP_JUNCTION_ASSEMBLY;REACTOME_G_ALPHA_Q_SIGNALLING_EVENTS;REACTOME_XENOBIOTICS
BMI	T1D	9	0.0302614	0.0692603	PATHWAY:BIOCARTA_PROTEASOME_PATHWAY;BIOCARTA_SKP2E2F_PATHWAY;KEGG_CALCIUM_SIGNALING_PATHWAY;KEGG_PROGESTERONE_MEDIATED_OOCYTE_MATURATION;KEGG_UBIQUITIN_MEDIATED_PROTEOLYSIS;REACTOME_ADHERENS_JUNCTIONS_INTERACTIONS;REACTOME_G1_S_SPECIFIC_TRANSCRIPTION;REACTOME_HYALURONAN_UPTAKE_AND_DEGRADATION;REACTOME_NOTCH1_INTRACELLULAR_DOMAIN_REGULATES_TRANSCRIPTION
BMI	T2D	9	0.0278865	0.0652023	PATHWAY:BIOCARTA_HCMV_PATHWAY;KEGG_ADHERENS_JUNCTION;KEGG_CALCIUM_SIGNALING_PATHWAY;KEGG_THYROID_CANCER;KEGG_UBIQUITIN_MEDIATED_PROTEOLYSIS;REACTOME_COPI_MEDIATED_TRANSPORT;REACTOME_G_ALPHA_Q_SIGNALLING_EVENTS;REACTOME_INTERACTION_BETWEEN_L1_AND_ANKYRINS;REACTOME_XENOBIOTICS
FN-BMD	MDD	25	1.85503e-05	0.000317308	PATHWAY:BIOCARTA_CELL2CELL_PATHWAY;BIOCARTA_CHREBP2_PATHWAY;BIOCARTA_PS1_PATHWAY;BIOCARTA_PTDINS_PATHWAY;KEGG_ALANINE_ASPARTATE_AND_GLUTAMATE_METABOLISM;KEGG_ARRHYTHMOGENIC_RIGHT_VENTRICULAR_CARDIOMYOPATHY_ARVC;KEGG_AXON_GUIDANCE;KEGG_CALCIUM_SIGNALING_PATHWAY;KEGG_LYSOSOME;KEGG_O_GLYCAN_BIOSYNTHESIS;KEGG_PROXIMAL_TUBULE_BICARBONATE_RECLAMATION;KEGG_SELENOAMINO_ACID_METABOLISM;KEGG_TRYPTOPHAN_MET…
FN-BMD	SCZ	15	0.00493669	0.0205695	PATHWAY:BIOCARTA_ETS_PATHWAY;BIOCARTA_NUCLEARRS_PATHWAY;BIOCARTA_PROTEASOME_PATHWAY;KEGG_ARRHYTHMOGENIC_RIGHT_VENTRICULAR_CARDIOMYOPATHY_ARVC;KEGG_AXON_GUIDANCE;KEGG_BLADDER_CANCER;KEGG_CALCIUM_SIGNALING_PATHWAY;KEGG_O_GLYCAN_BIOSYNTHESIS;KEGG_P53_SIGNALING_PATHWAY;KEGG_PROGESTERONE_MEDIATED_OOCYTE_MATURATION;KEGG_TASTE_TRANSDUCTION;KEGG_UBIQUITIN_MEDIATED_PROTEOLYSIS;REACTOME_ACTIVATION_OF_RAC;R…
FN-BMD	LS-BMD	56	1.934e-13	3.14275e-11	PATHWAY:BIOCARTA_AGR_PATHWAY;BIOCARTA_CARM_ER_PATHWAY;BIOCARTA_CELL2CELL_PATHWAY;BIOCARTA_CHREBP2_PATHWAY;BIOCARTA_ETS_PATHWAY;BIOCARTA_NUCLEARRS_PATHWAY;BIOCARTA_PPARA_PATHWAY;BIOCARTA_PROTEASOME_PATHWAY;BIOCARTA_PS1_PATHWAY;BIOCARTA_PTDINS_PATHWAY;KEGG_ADHERENS_JUNCTION;KEGG_ADIPOCYTOKINE_SIGNALING_PATHWAY;KEGG_ALANINE_ASPARTATE_AND_GLUTAMATE_METABOLISM;KEGG_ARRHYTHMOGENIC_RIGHT_VENTRICULAR_CAR…
FN-BMD	HEIGHT	33	1.21427e-11	9.86595e-10	PATHWAY:BIOCARTA_CARM_ER_PATHWAY;BIOCARTA_CHREBP2_PATHWAY;BIOCARTA_PPARA_PATHWAY;KEGG_ADHERENS_JUNCTION;KEGG_ALANINE_ASPARTATE_AND_GLUTAMATE_METABOLISM;KEGG_ARGININE_AND_PROLINE_METABOLISM;KEGG_ARRHYTHMOGENIC_RIGHT_VENTRICULAR_CARDIOMYOPATHY_ARVC;KEGG_AXON_GUIDANCE;KEGG_BASAL_CELL_CARCINOMA;KEGG_CALCIUM_SIGNALING_PATHWAY;KEGG_CHEMOKINE_SIGNALING_PATHWAY;KEGG_ENDOCYTOSIS;KEGG_JAK_STAT_SIGNALING_PA…
FN-BMD	WHR	13	0.170584	0.258377	PATHWAY:BIOCARTA_AGR_PATHWAY;KEGG_ADHERENS_JUNCTION;KEGG_ARRHYTHMOGENIC_RIGHT_VENTRICULAR_CARDIOMYOPATHY_ARVC;KEGG_AXON_GUIDANCE;KEGG_BLADDER_CANCER;KEGG_CALCIUM_SIGNALING_PATHWAY;KEGG_ENDOCYTOSIS;KEGG_PEROXISOME;REACTOME_AMINO_ACID_SYNTHESIS_AND_INTERCONVERSION_TRANSAMINATION;REACTOME_G1_S_SPECIFIC_TRANSCRIPTION;REACTOME_INTRINSIC_PATHWAY;REACTOME_RESPONSE_TO_ELEVATED_PLATELET_CYTOSOLIC_CA2_;REA…
FN-BMD	RA	12	0.150419	0.237729	PATHWAY:BIOCARTA_AGR_PATHWAY;BIOCARTA_MITOCHONDRIA_PATHWAY;BIOCARTA_PROTEASOME_PATHWAY;KEGG_AXON_GUIDANCE;KEGG_BLADDER_CANCER;KEGG_CALCIUM_SIGNALING_PATHWAY;KEGG_HEMATOPOIETIC_CELL_LINEAGE;KEGG_JAK_STAT_SIGNALING_PATHWAY;KEGG_LEISHMANIA_INFECTION;KEGG_P53_SIGNALING_PATHWAY;REACTOME_EFFECTS_OF_PIP2_HYDROLYSIS;REACTOME_G_ALPHA_Q_SIGNALLING_EVENTS
FN-BMD	UC	68	2.42614e-09	1.31416e-07	PATHWAY:BIOCARTA_AGR_PATHWAY;BIOCARTA_CARM_ER_PATHWAY;BIOCARTA_CELL2CELL_PATHWAY;BIOCARTA_CHREBP2_PATHWAY;BIOCARTA_ETS_PATHWAY;BIOCARTA_NUCLEARRS_PATHWAY;BIOCARTA_PPARA_PATHWAY;BIOCARTA_PROTEASOME_PATHWAY;BIOCARTA_PS1_PATHWAY;BIOCARTA_PTDINS_PATHWAY;KEGG_ADHERENS_JUNCTION;KEGG_ADIPOCYTOKINE_SIGNALING_PATHWAY;KEGG_ALANINE_ASPARTATE_AND_GLUTAMATE_METABOLISM;KEGG_AMYOTROPHIC_LATERAL_SCLEROSIS_ALS;KE…
FN-BMD	HDL	9	0.0218305	0.0558654	PATHWAY:KEGG_ARRHYTHMOGENIC_RIGHT_VENTRICULAR_CARDIOMYOPATHY_ARVC;KEGG_AXON_GUIDANCE;KEGG_CALCIUM_SIGNALING_PATHWAY;KEGG_PPAR_SIGNALING_PATHWAY;KEGG_PROGESTERONE_MEDIATED_OOCYTE_MATURATION;KEGG_UBIQUITIN_MEDIATED_PROTEOLYSIS;REACTOME_BASIGIN_INTERACTIONS;REACTOME_G_ALPHA_Q_SIGNALLING_EVENTS;REACTOME_MITOTIC_PROMETAPHASE
FN-BMD	LDL	18	0.00273329	0.0134594	PATHWAY:BIOCARTA_PPARA_PATHWAY;KEGG_ADHERENS_JUNCTION;KEGG_AXON_GUIDANCE;KEGG_CALCIUM_SIGNALING_PATHWAY;KEGG_GLYCOSAMINOGLYCAN_BIOSYNTHESIS_HEPARAN_SULFATE;KEGG_LYSOSOME;KEGG_NON_HOMOLOGOUS_END_JOINING;KEGG_PATHOGENIC_ESCHERICHIA_COLI_INFECTION;KEGG_PPAR_SIGNALING_PATHWAY;KEGG_THYROID_CANCER;KEGG_UBIQUITIN_MEDIATED_PROTEOLYSIS;REACTOME_AMINO_ACID_SYNTHESIS_AND_INTERCONVERSION_TRANSAMINATION;REACT…
FN-BMD	TC	20	0.00596202	0.0226973	PATHWAY:KEGG_ADHERENS_JUNCTION;KEGG_ARRHYTHMOGENIC_RIGHT_VENTRICULAR_CARDIOMYOPATHY_ARVC;KEGG_AXON_GUIDANCE;KEGG_GALACTOSE_METABOLISM;KEGG_GLYCOSAMINOGLYCAN_BIOSYNTHESIS_HEPARAN_SULFATE;KEGG_JAK_STAT_SIGNALING_PATHWAY;KEGG_LYSOSOME;KEGG_UBIQUITIN_MEDIATED_PROTEOLYSIS;REACTOME_AMINO_ACID_SYNTHESIS_AND_INTERCONVERSION_TRANSAMINATION;REACTOME_ASSOCIATION_OF_TRIC_CCT_WITH_TARGET_PROTEINS_DURING_BIOSY…
FN-BMD	TG	28	0.000793256	0.00560453	PATHWAY:BIOCARTA_PPARA_PATHWAY;KEGG_ALANINE_ASPARTATE_AND_GLUTAMATE_METABOLISM;KEGG_AMYOTROPHIC_LATERAL_SCLEROSIS_ALS;KEGG_ARRHYTHMOGENIC_RIGHT_VENTRICULAR_CARDIOMYOPATHY_ARVC;KEGG_BASAL_CELL_CARCINOMA;KEGG_CALCIUM_SIGNALING_PATHWAY;KEGG_CELL_ADHESION_MOLECULES_CAMS;KEGG_CHEMOKINE_SIGNALING_PATHWAY;KEGG_GLYCEROLIPID_METABOLISM;KEGG_JAK_STAT_SIGNALING_PATHWAY;KEGG_LYSOSOME;KEGG_PPAR_SIGNALING_PATH…
FN-BMD	T1D	27	1.24942e-06	2.53788e-05	PATHWAY:BIOCARTA_CARM_ER_PATHWAY;BIOCARTA_CELL2CELL_PATHWAY;BIOCARTA_MITOCHONDRIA_PATHWAY;BIOCARTA_PROTEASOME_PATHWAY;BIOCARTA_TEL_PATHWAY;KEGG_ARRHYTHMOGENIC_RIGHT_VENTRICULAR_CARDIOMYOPATHY_ARVC;KEGG_AXON_GUIDANCE;KEGG_CALCIUM_SIGNALING_PATHWAY;KEGG_CHEMOKINE_SIGNALING_PATHWAY;KEGG_FATTY_ACID_METABOLISM;KEGG_GALACTOSE_METABOLISM;KEGG_JAK_STAT_SIGNALING_PATHWAY;KEGG_LEUKOCYTE_TRANSENDOTHELIAL_MI…
FN-BMD	T2D	27	8.72172e-07	1.88971e-05	PATHWAY:BIOCARTA_CARM_ER_PATHWAY;BIOCARTA_CHREBP2_PATHWAY;BIOCARTA_NUCLEARRS_PATHWAY;BIOCARTA_PTDINS_PATHWAY;KEGG_ADHERENS_JUNCTION;KEGG_ARRHYTHMOGENIC_RIGHT_VENTRICULAR_CARDIOMYOPATHY_ARVC;KEGG_AXON_GUIDANCE;KEGG_BLADDER_CANCER;KEGG_CALCIUM_SIGNALING_PATHWAY;KEGG_CELL_ADHESION_MOLECULES_CAMS;KEGG_CHEMOKINE_SIGNALING_PATHWAY;KEGG_NON_HOMOLOGOUS_END_JOINING;KEGG_P53_SIGNALING_PATHWAY;KEGG_PEROXISO…
LS-BMD	MDD	21	0.0432609	0.0918942	PATHWAY:BIOCARTA_CELL2CELL_PATHWAY;BIOCARTA_CHREBP2_PATHWAY;BIOCARTA_DC_PATHWAY;BIOCARTA_EIF2_PATHWAY;BIOCARTA_PS1_PATHWAY;BIOCARTA_PTDINS_PATHWAY;BIOCARTA_VEGF_PATHWAY;KEGG_ALANINE_ASPARTATE_AND_GLUTAMATE_METABOLISM;KEGG_ARRHYTHMOGENIC_RIGHT_VENTRICULAR_CARDIOMYOPATHY_ARVC;KEGG_AXON_GUIDANCE;KEGG_CALCIUM_SIGNALING_PATHWAY;REACTOME_ASSOCIATION_OF_TRIC_CCT_WITH_TARGET_PROTEINS_DURING_BIOSYNTHESIS;…
LS-BMD	SCZ	14	0.108642	0.182008	PATHWAY:BIOCARTA_ETS_PATHWAY;BIOCARTA_NUCLEARRS_PATHWAY;BIOCARTA_PROTEASOME_PATHWAY;BIOCARTA_RAC1_PATHWAY;BIOCARTA_VEGF_PATHWAY;KEGG_AMINO_SUGAR_AND_NUCLEOTIDE_SUGAR_METABOLISM;KEGG_ARRHYTHMOGENIC_RIGHT_VENTRICULAR_CARDIOMYOPATHY_ARVC;KEGG_AXON_GUIDANCE;KEGG_BLADDER_CANCER;KEGG_CALCIUM_SIGNALING_PATHWAY;KEGG_PROGESTERONE_MEDIATED_OOCYTE_MATURATION;REACTOME_ACTIVATION_OF_RAC;REACTOME_MITOCHONDRIAL…
LS-BMD	WHR	19	0.00887858	0.0280149	PATHWAY:BIOCARTA_AGR_PATHWAY;BIOCARTA_CERAMIDE_PATHWAY;BIOCARTA_DC_PATHWAY;BIOCARTA_MAL_PATHWAY;BIOCARTA_VEGF_PATHWAY;KEGG_ADHERENS_JUNCTION;KEGG_ARRHYTHMOGENIC_RIGHT_VENTRICULAR_CARDIOMYOPATHY_ARVC;KEGG_AXON_GUIDANCE;KEGG_BLADDER_CANCER;KEGG_CALCIUM_SIGNALING_PATHWAY;KEGG_ENDOCYTOSIS;KEGG_PEROXISOME;REACTOME_AMINO_ACID_SYNTHESIS_AND_INTERCONVERSION_TRANSAMINATION;REACTOME_G1_S_SPECIFIC_TRANSCRIP…
LS-BMD	RA	12	0.560293	0.628428	PATHWAY:BIOCARTA_AGR_PATHWAY;BIOCARTA_DC_PATHWAY;BIOCARTA_PROTEASOME_PATHWAY;BIOCARTA_RAC1_PATHWAY;KEGG_AXON_GUIDANCE;KEGG_BLADDER_CANCER;KEGG_CALCIUM_SIGNALING_PATHWAY;KEGG_JAK_STAT_SIGNALING_PATHWAY;REACTOME_EFFECTS_OF_PIP2_HYDROLYSIS;REACTOME_G_ALPHA_Q_SIGNALLING_EVENTS;REACTOME_MEMBRANE_BINDING_AND_TARGETTING_OF_GAG_PROTEINS;REACTOME_SYNTHESIS_AND_INTERCONVERSION_OF_NUCLEOTIDE_DI_AND_TRIPHOSP…
LS-BMD	UC	77	9.06813e-08	2.94714e-06	PATHWAY:BIOCARTA_AGR_PATHWAY;BIOCARTA_BCELLSURVIVAL_PATHWAY;BIOCARTA_CARM_ER_PATHWAY;BIOCARTA_CELL2CELL_PATHWAY;BIOCARTA_CERAMIDE_PATHWAY;BIOCARTA_CHREBP2_PATHWAY;BIOCARTA_DC_PATHWAY;BIOCARTA_ETS_PATHWAY;BIOCARTA_GCR_PATHWAY;BIOCARTA_MAL_PATHWAY;BIOCARTA_MTA3_PATHWAY;BIOCARTA_NUCLEARRS_PATHWAY;BIOCARTA_PPARA_PATHWAY;BIOCARTA_PROTEASOME_PATHWAY;BIOCARTA_PS1_PATHWAY;BIOCARTA_PTDINS_PATHWAY;BIOCARTA…
LS-BMD	TC	20	0.0636722	0.123175	PATHWAY:BIOCARTA_CERAMIDE_PATHWAY;BIOCARTA_MAL_PATHWAY;KEGG_ADHERENS_JUNCTION;KEGG_AMINO_SUGAR_AND_NUCLEOTIDE_SUGAR_METABOLISM;KEGG_ARRHYTHMOGENIC_RIGHT_VENTRICULAR_CARDIOMYOPATHY_ARVC;KEGG_AXON_GUIDANCE;KEGG_GLYCOSAMINOGLYCAN_BIOSYNTHESIS_HEPARAN_SULFATE;KEGG_JAK_STAT_SIGNALING_PATHWAY;REACTOME_AMINO_ACID_SYNTHESIS_AND_INTERCONVERSION_TRANSAMINATION;REACTOME_ASSOCIATION_OF_TRIC_CCT_WITH_TARGET_P…
LS-BMD	TG	25	0.183515	0.268659	PATHWAY:BIOCARTA_EIF2_PATHWAY;BIOCARTA_MAL_PATHWAY;BIOCARTA_PPARA_PATHWAY;BIOCARTA_VEGF_PATHWAY;KEGG_ALANINE_ASPARTATE_AND_GLUTAMATE_METABOLISM;KEGG_ARRHYTHMOGENIC_RIGHT_VENTRICULAR_CARDIOMYOPATHY_ARVC;KEGG_BASAL_CELL_CARCINOMA;KEGG_BASAL_TRANSCRIPTION_FACTORS;KEGG_CALCIUM_SIGNALING_PATHWAY;KEGG_CELL_ADHESION_MOLECULES_CAMS;KEGG_CHEMOKINE_SIGNALING_PATHWAY;KEGG_JAK_STAT_SIGNALING_PATHWAY;KEGG_PPA…
LS-BMD	T1D	24	0.00427658	0.0190396	PATHWAY:BIOCARTA_CARM_ER_PATHWAY;BIOCARTA_CELL2CELL_PATHWAY;BIOCARTA_PROTEASOME_PATHWAY;KEGG_ARRHYTHMOGENIC_RIGHT_VENTRICULAR_CARDIOMYOPATHY_ARVC;KEGG_AXON_GUIDANCE;KEGG_CALCIUM_SIGNALING_PATHWAY;KEGG_CHEMOKINE_SIGNALING_PATHWAY;KEGG_FATTY_ACID_METABOLISM;KEGG_JAK_STAT_SIGNALING_PATHWAY;KEGG_LEUKOCYTE_TRANSENDOTHELIAL_MIGRATION;KEGG_PROGESTERONE_MEDIATED_OOCYTE_MATURATION;REACTOME_ASSOCIATION_OF_…
LS-BMD	T2D	26	0.000320562	0.00297665	PATHWAY:BIOCARTA_CARM_ER_PATHWAY;BIOCARTA_CERAMIDE_PATHWAY;BIOCARTA_CHREBP2_PATHWAY;BIOCARTA_DC_PATHWAY;BIOCARTA_HCMV_PATHWAY;BIOCARTA_MAL_PATHWAY;BIOCARTA_NUCLEARRS_PATHWAY;BIOCARTA_PTDINS_PATHWAY;KEGG_ADHERENS_JUNCTION;KEGG_ARRHYTHMOGENIC_RIGHT_VENTRICULAR_CARDIOMYOPATHY_ARVC;KEGG_AXON_GUIDANCE;KEGG_BASAL_TRANSCRIPTION_FACTORS;KEGG_BLADDER_CANCER;KEGG_CALCIUM_SIGNALING_PATHWAY;KEGG_CELL_ADHESIO…
EDU	MDD	17	0.00018102	0.00178277	PATHWAY:BIOCARTA_PTDINS_PATHWAY;BIOCARTA_VEGF_PATHWAY;KEGG_ARRHYTHMOGENIC_RIGHT_VENTRICULAR_CARDIOMYOPATHY_ARVC;KEGG_AXON_GUIDANCE;KEGG_CALCIUM_SIGNALING_PATHWAY;KEGG_LYSOSOME;KEGG_ONE_CARBON_POOL_BY_FOLATE;KEGG_PENTOSE_PHOSPHATE_PATHWAY;KEGG_PROXIMAL_TUBULE_BICARBONATE_RECLAMATION;KEGG_TRYPTOPHAN_METABOLISM;KEGG_UBIQUITIN_MEDIATED_PROTEOLYSIS;REACTOME_ASSOCIATION_OF_TRIC_CCT_WITH_TARGET_PROTEINS…
EDU	SCZ	12	0.00116741	0.00732751	PATHWAY:BIOCARTA_ACH_PATHWAY;BIOCARTA_VEGF_PATHWAY;KEGG_AMINO_SUGAR_AND_NUCLEOTIDE_SUGAR_METABOLISM;KEGG_ARRHYTHMOGENIC_RIGHT_VENTRICULAR_CARDIOMYOPATHY_ARVC;KEGG_AXON_GUIDANCE;KEGG_BLADDER_CANCER;KEGG_CALCIUM_SIGNALING_PATHWAY;KEGG_P53_SIGNALING_PATHWAY;KEGG_PROGESTERONE_MEDIATED_OOCYTE_MATURATION;KEGG_UBIQUITIN_MEDIATED_PROTEOLYSIS;REACTOME_MITOCHONDRIAL_PROTEIN_IMPORT;REACTOME_VOLTAGE_GATED_PO…
EDU	FN-BMD	31	7.77003e-08	2.80584e-06	PATHWAY:BIOCARTA_AGR_PATHWAY;BIOCARTA_CARM_ER_PATHWAY;BIOCARTA_PTDINS_PATHWAY;KEGG_ARRHYTHMOGENIC_RIGHT_VENTRICULAR_CARDIOMYOPATHY_ARVC;KEGG_AXON_GUIDANCE;KEGG_BASAL_CELL_CARCINOMA;KEGG_BLADDER_CANCER;KEGG_CALCIUM_SIGNALING_PATHWAY;KEGG_CELL_ADHESION_MOLECULES_CAMS;KEGG_CHEMOKINE_SIGNALING_PATHWAY;KEGG_JAK_STAT_SIGNALING_PATHWAY;KEGG_LEUKOCYTE_TRANSENDOTHELIAL_MIGRATION;KEGG_LYSOSOME;KEGG_P53_SIG…
EDU	LS-BMD	30	9.69197e-05	0.00112496	PATHWAY:BIOCARTA_AGR_PATHWAY;BIOCARTA_CARM_ER_PATHWAY;BIOCARTA_MAL_PATHWAY;BIOCARTA_PTDINS_PATHWAY;BIOCARTA_STATHMIN_PATHWAY;BIOCARTA_VEGF_PATHWAY;KEGG_AMINO_SUGAR_AND_NUCLEOTIDE_SUGAR_METABOLISM;KEGG_ARRHYTHMOGENIC_RIGHT_VENTRICULAR_CARDIOMYOPATHY_ARVC;KEGG_AXON_GUIDANCE;KEGG_BASAL_CELL_CARCINOMA;KEGG_BLADDER_CANCER;KEGG_CALCIUM_SIGNALING_PATHWAY;KEGG_CELL_ADHESION_MOLECULES_CAMS;KEGG_CHEMOKINE_…
EDU	HEIGHT	21	4.37582e-07	1.1302e-05	PATHWAY:BIOCARTA_CARM_ER_PATHWAY;KEGG_ARRHYTHMOGENIC_RIGHT_VENTRICULAR_CARDIOMYOPATHY_ARVC;KEGG_AXON_GUIDANCE;KEGG_BASAL_CELL_CARCINOMA;KEGG_CALCIUM_SIGNALING_PATHWAY;KEGG_CHEMOKINE_SIGNALING_PATHWAY;KEGG_JAK_STAT_SIGNALING_PATHWAY;KEGG_LEUKOCYTE_TRANSENDOTHELIAL_MIGRATION;KEGG_LYSOSOME;KEGG_PEROXISOME;KEGG_PROGESTERONE_MEDIATED_OOCYTE_MATURATION;KEGG_PROXIMAL_TUBULE_BICARBONATE_RECLAMATION;KEGG_…
EDU	WHR	12	0.00761608	0.0255712	PATHWAY:BIOCARTA_AGR_PATHWAY;BIOCARTA_MAL_PATHWAY;BIOCARTA_VEGF_PATHWAY;KEGG_ARRHYTHMOGENIC_RIGHT_VENTRICULAR_CARDIOMYOPATHY_ARVC;KEGG_AXON_GUIDANCE;KEGG_BLADDER_CANCER;KEGG_CALCIUM_SIGNALING_PATHWAY;KEGG_ONE_CARBON_POOL_BY_FOLATE;KEGG_PEROXISOME;REACTOME_AMINO_ACID_SYNTHESIS_AND_INTERCONVERSION_TRANSAMINATION;REACTOME_MITOCHONDRIAL_PROTEIN_IMPORT;REACTOME_RESPONSE_TO_ELEVATED_PLATELET_CYTOSOLIC_…
EDU	RA	10	0.0253412	0.0610667	PATHWAY:BIOCARTA_AGR_PATHWAY;KEGG_AXON_GUIDANCE;KEGG_BLADDER_CANCER;KEGG_CALCIUM_SIGNALING_PATHWAY;KEGG_GLYOXYLATE_AND_DICARBOXYLATE_METABOLISM;KEGG_JAK_STAT_SIGNALING_PATHWAY;KEGG_ONE_CARBON_POOL_BY_FOLATE;KEGG_P53_SIGNALING_PATHWAY;REACTOME_COPI_MEDIATED_TRANSPORT;REACTOME_G_ALPHA_Q_SIGNALLING_EVENTS
EDU	UC	44	6.60644e-07	1.53364e-05	PATHWAY:BIOCARTA_ACH_PATHWAY;BIOCARTA_AGR_PATHWAY;BIOCARTA_CARM_ER_PATHWAY;BIOCARTA_MAL_PATHWAY;BIOCARTA_PTDINS_PATHWAY;BIOCARTA_STATHMIN_PATHWAY;BIOCARTA_STEM_PATHWAY;BIOCARTA_VEGF_PATHWAY;KEGG_AMINO_SUGAR_AND_NUCLEOTIDE_SUGAR_METABOLISM;KEGG_ARRHYTHMOGENIC_RIGHT_VENTRICULAR_CARDIOMYOPATHY_ARVC;KEGG_AXON_GUIDANCE;KEGG_BASAL_CELL_CARCINOMA;KEGG_BLADDER_CANCER;KEGG_CALCIUM_SIGNALING_PATHWAY;KEGG_C…
EDU	FG	14	0.000502571	0.00418809	PATHWAY:BIOCARTA_ARAP_PATHWAY;BIOCARTA_VEGF_PATHWAY;KEGG_AMINO_SUGAR_AND_NUCLEOTIDE_SUGAR_METABOLISM;KEGG_ARRHYTHMOGENIC_RIGHT_VENTRICULAR_CARDIOMYOPATHY_ARVC;KEGG_AXON_GUIDANCE;KEGG_CALCIUM_SIGNALING_PATHWAY;KEGG_CHEMOKINE_SIGNALING_PATHWAY;KEGG_LEUKOCYTE_TRANSENDOTHELIAL_MIGRATION;KEGG_UBIQUITIN_MEDIATED_PROTEOLYSIS;REACTOME_ABACAVIR_TRANSPORT_AND_METABOLISM;REACTOME_COPI_MEDIATED_TRANSPORT;REA…
EDU	FI	12	0.0049245	0.0205695	PATHWAY:BIOCARTA_ARAP_PATHWAY;BIOCARTA_CARM_ER_PATHWAY;BIOCARTA_IGF1MTOR_PATHWAY;BIOCARTA_MAL_PATHWAY;KEGG_AMINO_SUGAR_AND_NUCLEOTIDE_SUGAR_METABOLISM;KEGG_AXON_GUIDANCE;KEGG_CALCIUM_SIGNALING_PATHWAY;KEGG_LEUKOCYTE_TRANSENDOTHELIAL_MIGRATION;KEGG_PROGESTERONE_MEDIATED_OOCYTE_MATURATION;REACTOME_COPI_MEDIATED_TRANSPORT;REACTOME_NOTCH1_INTRACELLULAR_DOMAIN_REGULATES_TRANSCRIPTION;REACTOME_SEMA4D_I…
EDU	HDL	8	0.00254524	0.0127262	PATHWAY:KEGG_ARRHYTHMOGENIC_RIGHT_VENTRICULAR_CARDIOMYOPATHY_ARVC;KEGG_AXON_GUIDANCE;KEGG_CALCIUM_SIGNALING_PATHWAY;KEGG_PROGESTERONE_MEDIATED_OOCYTE_MATURATION;KEGG_UBIQUITIN_MEDIATED_PROTEOLYSIS;REACTOME_G_ALPHA_Q_SIGNALLING_EVENTS;REACTOME_NEGATIVE_REGULATORS_OF_RIG_I_MDA5_SIGNALING;REACTOME_THE_NLRP3_INFLAMMASOME
EDU	LDL	12	0.00917358	0.0284625	PATHWAY:BIOCARTA_IGF1MTOR_PATHWAY;BIOCARTA_MAL_PATHWAY;KEGG_AXON_GUIDANCE;KEGG_CALCIUM_SIGNALING_PATHWAY;KEGG_LYSOSOME;KEGG_UBIQUITIN_MEDIATED_PROTEOLYSIS;REACTOME_AMINO_ACID_SYNTHESIS_AND_INTERCONVERSION_TRANSAMINATION;REACTOME_ASSOCIATION_OF_TRIC_CCT_WITH_TARGET_PROTEINS_DURING_BIOSYNTHESIS;REACTOME_G_ALPHA_Q_SIGNALLING_EVENTS;REACTOME_METABOLISM_OF_AMINO_ACIDS_AND_DERIVATIVES;REACTOME_MHC_CLAS…
EDU	TC	15	0.00201985	0.0109409	PATHWAY:BIOCARTA_MAL_PATHWAY;KEGG_AMINO_SUGAR_AND_NUCLEOTIDE_SUGAR_METABOLISM;KEGG_ARRHYTHMOGENIC_RIGHT_VENTRICULAR_CARDIOMYOPATHY_ARVC;KEGG_AXON_GUIDANCE;KEGG_JAK_STAT_SIGNALING_PATHWAY;KEGG_LYSOSOME;KEGG_UBIQUITIN_MEDIATED_PROTEOLYSIS;REACTOME_AMINO_ACID_SYNTHESIS_AND_INTERCONVERSION_TRANSAMINATION;REACTOME_ASSOCIATION_OF_TRIC_CCT_WITH_TARGET_PROTEINS_DURING_BIOSYNTHESIS;REACTOME_G_ALPHA_Q_SIGN…
EDU	TG	24	1.98282e-06	3.79068e-05	PATHWAY:BIOCARTA_ACH_PATHWAY;BIOCARTA_IGF1MTOR_PATHWAY;BIOCARTA_MAL_PATHWAY;BIOCARTA_VEGF_PATHWAY;KEGG_ARRHYTHMOGENIC_RIGHT_VENTRICULAR_CARDIOMYOPATHY_ARVC;KEGG_BASAL_CELL_CARCINOMA;KEGG_CALCIUM_SIGNALING_PATHWAY;KEGG_CELL_ADHESION_MOLECULES_CAMS;KEGG_CHEMOKINE_SIGNALING_PATHWAY;KEGG_JAK_STAT_SIGNALING_PATHWAY;KEGG_LYSOSOME;KEGG_PROGESTERONE_MEDIATED_OOCYTE_MATURATION;KEGG_PROXIMAL_TUBULE_BICARBO…
EDU	T1D	17	0.000378682	0.00341866	PATHWAY:BIOCARTA_ARAP_PATHWAY;BIOCARTA_CARM_ER_PATHWAY;KEGG_ARRHYTHMOGENIC_RIGHT_VENTRICULAR_CARDIOMYOPATHY_ARVC;KEGG_AXON_GUIDANCE;KEGG_CALCIUM_SIGNALING_PATHWAY;KEGG_CHEMOKINE_SIGNALING_PATHWAY;KEGG_JAK_STAT_SIGNALING_PATHWAY;KEGG_LEUKOCYTE_TRANSENDOTHELIAL_MIGRATION;KEGG_PROGESTERONE_MEDIATED_OOCYTE_MATURATION;KEGG_TRYPTOPHAN_METABOLISM;KEGG_UBIQUITIN_MEDIATED_PROTEOLYSIS;REACTOME_ASSOCIATION_…
EDU	T2D	17	0.00018102	0.00178277	PATHWAY:BIOCARTA_CARM_ER_PATHWAY;BIOCARTA_MAL_PATHWAY;BIOCARTA_PTDINS_PATHWAY;KEGG_ARRHYTHMOGENIC_RIGHT_VENTRICULAR_CARDIOMYOPATHY_ARVC;KEGG_AXON_GUIDANCE;KEGG_BLADDER_CANCER;KEGG_CALCIUM_SIGNALING_PATHWAY;KEGG_CELL_ADHESION_MOLECULES_CAMS;KEGG_CHEMOKINE_SIGNALING_PATHWAY;KEGG_P53_SIGNALING_PATHWAY;KEGG_PEROXISOME;KEGG_UBIQUITIN_MEDIATED_PROTEOLYSIS;REACTOME_ASSOCIATION_OF_TRIC_CCT_WITH_TARGET_PR…
HEIGHT	MDD	15	0.000578342	0.00458442	PATHWAY:BIOCARTA_CHREBP2_PATHWAY;KEGG_ALANINE_ASPARTATE_AND_GLUTAMATE_METABOLISM;KEGG_ARRHYTHMOGENIC_RIGHT_VENTRICULAR_CARDIOMYOPATHY_ARVC;KEGG_AXON_GUIDANCE;KEGG_CALCIUM_SIGNALING_PATHWAY;KEGG_LYSOSOME;KEGG_PROXIMAL_TUBULE_BICARBONATE_RECLAMATION;KEGG_SELENOAMINO_ACID_METABOLISM;KEGG_TRYPTOPHAN_METABOLISM;KEGG_UBIQUITIN_MEDIATED_PROTEOLYSIS;REACTOME_ASSOCIATION_OF_TRIC_CCT_WITH_TARGET_PROTEINS_D…
HEIGHT	SCZ	10	0.0060759	0.0226973	PATHWAY:BIOCARTA_RAC1_PATHWAY;KEGG_ALDOSTERONE_REGULATED_SODIUM_REABSORPTION;KEGG_ARRHYTHMOGENIC_RIGHT_VENTRICULAR_CARDIOMYOPATHY_ARVC;KEGG_AXON_GUIDANCE;KEGG_CALCIUM_SIGNALING_PATHWAY;KEGG_FOLATE_BIOSYNTHESIS;KEGG_PROGESTERONE_MEDIATED_OOCYTE_MATURATION;KEGG_UBIQUITIN_MEDIATED_PROTEOLYSIS;REACTOME_MITOCHONDRIAL_PROTEIN_IMPORT;REACTOME_PACKAGING_OF_TELOMERE_ENDS
HEIGHT	LS-BMD	31	4.52079e-07	1.1302e-05	PATHWAY:BIOCARTA_ALK_PATHWAY;BIOCARTA_CARM_ER_PATHWAY;BIOCARTA_CHREBP2_PATHWAY;BIOCARTA_HCMV_PATHWAY;BIOCARTA_PPARA_PATHWAY;BIOCARTA_RAC1_PATHWAY;KEGG_ADHERENS_JUNCTION;KEGG_ALANINE_ASPARTATE_AND_GLUTAMATE_METABOLISM;KEGG_ARRHYTHMOGENIC_RIGHT_VENTRICULAR_CARDIOMYOPATHY_ARVC;KEGG_AXON_GUIDANCE;KEGG_BASAL_CELL_CARCINOMA;KEGG_CALCIUM_SIGNALING_PATHWAY;KEGG_CHEMOKINE_SIGNALING_PATHWAY;KEGG_ENDOCYTOSI…
HEIGHT	WHR	12	0.00219653	0.0115141	PATHWAY:KEGG_ADHERENS_JUNCTION;KEGG_ALDOSTERONE_REGULATED_SODIUM_REABSORPTION;KEGG_ARRHYTHMOGENIC_RIGHT_VENTRICULAR_CARDIOMYOPATHY_ARVC;KEGG_AXON_GUIDANCE;KEGG_CALCIUM_SIGNALING_PATHWAY;KEGG_ENDOCYTOSIS;KEGG_PEROXISOME;REACTOME_AMINO_ACID_SYNTHESIS_AND_INTERCONVERSION_TRANSAMINATION;REACTOME_HORMONE_LIGAND_BINDING_RECEPTORS;REACTOME_MITOCHONDRIAL_PROTEIN_IMPORT;REACTOME_PURINE_SALVAGE;REACTOME_RE…
HEIGHT	RA	6	0.44234	0.522818	PATHWAY:BIOCARTA_RAC1_PATHWAY;KEGG_AXON_GUIDANCE;KEGG_CALCIUM_SIGNALING_PATHWAY;KEGG_JAK_STAT_SIGNALING_PATHWAY;REACTOME_REGULATION_OF_IFNA_SIGNALING;REACTOME_TETRAHYDROBIOPTERIN_BH4_SYNTHESIS_RECYCLING_SALVAGE_AND_REGULATION
HEIGHT	UC	31	0.0448684	0.0926474	PATHWAY:BIOCARTA_CARM_ER_PATHWAY;BIOCARTA_CHREBP2_PATHWAY;BIOCARTA_PPARA_PATHWAY;BIOCARTA_RAC1_PATHWAY;KEGG_ADHERENS_JUNCTION;KEGG_ALANINE_ASPARTATE_AND_GLUTAMATE_METABOLISM;KEGG_ALDOSTERONE_REGULATED_SODIUM_REABSORPTION;KEGG_ARRHYTHMOGENIC_RIGHT_VENTRICULAR_CARDIOMYOPATHY_ARVC;KEGG_AXON_GUIDANCE;KEGG_BASAL_CELL_CARCINOMA;KEGG_CALCIUM_SIGNALING_PATHWAY;KEGG_CHEMOKINE_SIGNALING_PATHWAY;KEGG_ENDOCY…
HEIGHT	LDL	10	0.0445063	0.0926474	PATHWAY:BIOCARTA_PPARA_PATHWAY;BIOCARTA_RAC1_PATHWAY;KEGG_ADHERENS_JUNCTION;KEGG_AXON_GUIDANCE;KEGG_CALCIUM_SIGNALING_PATHWAY;KEGG_LYSOSOME;KEGG_UBIQUITIN_MEDIATED_PROTEOLYSIS;REACTOME_AMINO_ACID_SYNTHESIS_AND_INTERCONVERSION_TRANSAMINATION;REACTOME_ASSOCIATION_OF_TRIC_CCT_WITH_TARGET_PROTEINS_DURING_BIOSYNTHESIS;REACTOME_METABOLISM_OF_AMINO_ACIDS_AND_DERIVATIVES
HEIGHT	TC	13	0.00592266	0.0226973	PATHWAY:KEGG_ADHERENS_JUNCTION;KEGG_ARRHYTHMOGENIC_RIGHT_VENTRICULAR_CARDIOMYOPATHY_ARVC;KEGG_AXON_GUIDANCE;KEGG_JAK_STAT_SIGNALING_PATHWAY;KEGG_LYSOSOME;KEGG_UBIQUITIN_MEDIATED_PROTEOLYSIS;REACTOME_AMINO_ACID_SYNTHESIS_AND_INTERCONVERSION_TRANSAMINATION;REACTOME_ANDROGEN_BIOSYNTHESIS;REACTOME_ASSOCIATION_OF_TRIC_CCT_WITH_TARGET_PROTEINS_DURING_BIOSYNTHESIS;REACTOME_COLLAGEN_FORMATION;REACTOME_GA…
HEIGHT	TG	20	8.82725e-05	0.00106254	PATHWAY:BIOCARTA_PPARA_PATHWAY;KEGG_ALANINE_ASPARTATE_AND_GLUTAMATE_METABOLISM;KEGG_ARRHYTHMOGENIC_RIGHT_VENTRICULAR_CARDIOMYOPATHY_ARVC;KEGG_BASAL_CELL_CARCINOMA;KEGG_CALCIUM_SIGNALING_PATHWAY;KEGG_CHEMOKINE_SIGNALING_PATHWAY;KEGG_JAK_STAT_SIGNALING_PATHWAY;KEGG_LYSOSOME;KEGG_PROGESTERONE_MEDIATED_OOCYTE_MATURATION;KEGG_PROXIMAL_TUBULE_BICARBONATE_RECLAMATION;KEGG_SELENOAMINO_ACID_METABOLISM;KEG…
HEIGHT	T1D	15	0.0011323	0.00732751	PATHWAY:BIOCARTA_CARM_ER_PATHWAY;KEGG_ARRHYTHMOGENIC_RIGHT_VENTRICULAR_CARDIOMYOPATHY_ARVC;KEGG_AXON_GUIDANCE;KEGG_CALCIUM_SIGNALING_PATHWAY;KEGG_CHEMOKINE_SIGNALING_PATHWAY;KEGG_JAK_STAT_SIGNALING_PATHWAY;KEGG_LEUKOCYTE_TRANSENDOTHELIAL_MIGRATION;KEGG_PROGESTERONE_MEDIATED_OOCYTE_MATURATION;KEGG_TRYPTOPHAN_METABOLISM;KEGG_UBIQUITIN_MEDIATED_PROTEOLYSIS;REACTOME_ASSOCIATION_OF_TRIC_CCT_WITH_TARGE…
HEIGHT	T2D	14	0.00253313	0.0127262	PATHWAY:BIOCARTA_ARF_PATHWAY;BIOCARTA_CARM_ER_PATHWAY;BIOCARTA_CHREBP2_PATHWAY;BIOCARTA_HCMV_PATHWAY;KEGG_ADHERENS_JUNCTION;KEGG_ARRHYTHMOGENIC_RIGHT_VENTRICULAR_CARDIOMYOPATHY_ARVC;KEGG_AXON_GUIDANCE;KEGG_CALCIUM_SIGNALING_PATHWAY;KEGG_CHEMOKINE_SIGNALING_PATHWAY;KEGG_PEROXISOME;KEGG_UBIQUITIN_MEDIATED_PROTEOLYSIS;REACTOME_ASSOCIATION_OF_TRIC_CCT_WITH_TARGET_PROTEINS_DURING_BIOSYNTHESIS;REACTOME…
CD	MDD	24	0.0144606	0.0405145	PATHWAY:BIOCARTA_CHREBP2_PATHWAY;BIOCARTA_DC_PATHWAY;BIOCARTA_PARKIN_PATHWAY;BIOCARTA_PTDINS_PATHWAY;BIOCARTA_VEGF_PATHWAY;KEGG_ALANINE_ASPARTATE_AND_GLUTAMATE_METABOLISM;KEGG_AXON_GUIDANCE;KEGG_CALCIUM_SIGNALING_PATHWAY;KEGG_CARDIAC_MUSCLE_CONTRACTION;KEGG_LYSOSOME;KEGG_ONE_CARBON_POOL_BY_FOLATE;KEGG_PENTOSE_PHOSPHATE_PATHWAY;KEGG_TRYPTOPHAN_METABOLISM;KEGG_UBIQUITIN_MEDIATED_PROTEOLYSIS;REACTOM…
CD	SCZ	18	0.00988763	0.0292135	PATHWAY:BIOCARTA_ETS_PATHWAY;BIOCARTA_PROTEASOME_PATHWAY;BIOCARTA_VEGF_PATHWAY;KEGG_ALDOSTERONE_REGULATED_SODIUM_REABSORPTION;KEGG_AMINO_SUGAR_AND_NUCLEOTIDE_SUGAR_METABOLISM;KEGG_AXON_GUIDANCE;KEGG_BLADDER_CANCER;KEGG_CALCIUM_SIGNALING_PATHWAY;KEGG_P53_SIGNALING_PATHWAY;KEGG_PROGESTERONE_MEDIATED_OOCYTE_MATURATION;KEGG_TASTE_TRANSDUCTION;KEGG_UBIQUITIN_MEDIATED_PROTEOLYSIS;REACTOME_ACTIVATION_OF…
CD	FN-BMD	59	4.98538e-13	5.40083e-11	PATHWAY:BIOCARTA_AGR_PATHWAY;BIOCARTA_CHREBP2_PATHWAY;BIOCARTA_ETS_PATHWAY;BIOCARTA_PPARA_PATHWAY;BIOCARTA_PROTEASOME_PATHWAY;BIOCARTA_PTDINS_PATHWAY;BIOCARTA_TEL_PATHWAY;KEGG_ADHERENS_JUNCTION;KEGG_ADIPOCYTOKINE_SIGNALING_PATHWAY;KEGG_ALANINE_ASPARTATE_AND_GLUTAMATE_METABOLISM;KEGG_AMYOTROPHIC_LATERAL_SCLEROSIS_ALS;KEGG_AXON_GUIDANCE;KEGG_BLADDER_CANCER;KEGG_CALCIUM_SIGNALING_PATHWAY;KEGG_CELL_A…
CD	LS-BMD	55	2.05231e-05	0.000333501	PATHWAY:BIOCARTA_AGR_PATHWAY;BIOCARTA_BCELLSURVIVAL_PATHWAY;BIOCARTA_CHREBP2_PATHWAY;BIOCARTA_DC_PATHWAY;BIOCARTA_ETS_PATHWAY;BIOCARTA_MAL_PATHWAY;BIOCARTA_MTA3_PATHWAY;BIOCARTA_PPARA_PATHWAY;BIOCARTA_PROTEASOME_PATHWAY;BIOCARTA_PTDINS_PATHWAY;BIOCARTA_VEGF_PATHWAY;KEGG_ADHERENS_JUNCTION;KEGG_ADIPOCYTOKINE_SIGNALING_PATHWAY;KEGG_ALANINE_ASPARTATE_AND_GLUTAMATE_METABOLISM;KEGG_AMINO_SUGAR_AND_NUCL…
CD	EDU	34	4.97137e-06	8.97609e-05	PATHWAY:BIOCARTA_AGR_PATHWAY;BIOCARTA_MAL_PATHWAY;BIOCARTA_PTDINS_PATHWAY;BIOCARTA_VEGF_PATHWAY;KEGG_AMINO_SUGAR_AND_NUCLEOTIDE_SUGAR_METABOLISM;KEGG_AXON_GUIDANCE;KEGG_BLADDER_CANCER;KEGG_CALCIUM_SIGNALING_PATHWAY;KEGG_CELL_ADHESION_MOLECULES_CAMS;KEGG_CHEMOKINE_SIGNALING_PATHWAY;KEGG_JAK_STAT_SIGNALING_PATHWAY;KEGG_LEUKOCYTE_TRANSENDOTHELIAL_MIGRATION;KEGG_LYSOSOME;KEGG_ONE_CARBON_POOL_BY_FOLAT…
CD	HEIGHT	27	0.00176612	0.0100548	PATHWAY:BIOCARTA_CHREBP2_PATHWAY;BIOCARTA_CTCF_PATHWAY;BIOCARTA_PPARA_PATHWAY;KEGG_ADHERENS_JUNCTION;KEGG_ALANINE_ASPARTATE_AND_GLUTAMATE_METABOLISM;KEGG_ALDOSTERONE_REGULATED_SODIUM_REABSORPTION;KEGG_AXON_GUIDANCE;KEGG_CALCIUM_SIGNALING_PATHWAY;KEGG_CHEMOKINE_SIGNALING_PATHWAY;KEGG_ENDOCYTOSIS;KEGG_JAK_STAT_SIGNALING_PATHWAY;KEGG_LEUKOCYTE_TRANSENDOTHELIAL_MIGRATION;KEGG_LYSOSOME;KEGG_PEROXISOME…
CD	WHR	20	0.0174134	0.0475603	PATHWAY:BIOCARTA_AGR_PATHWAY;BIOCARTA_DC_PATHWAY;BIOCARTA_MAL_PATHWAY;BIOCARTA_VEGF_PATHWAY;KEGG_ADHERENS_JUNCTION;KEGG_ALDOSTERONE_REGULATED_SODIUM_REABSORPTION;KEGG_AXON_GUIDANCE;KEGG_BLADDER_CANCER;KEGG_CALCIUM_SIGNALING_PATHWAY;KEGG_ENDOCYTOSIS;KEGG_ONE_CARBON_POOL_BY_FOLATE;KEGG_PEROXISOME;REACTOME_G1_S_SPECIFIC_TRANSCRIPTION;REACTOME_INTRINSIC_PATHWAY;REACTOME_MITOCHONDRIAL_PROTEIN_IMPORT;R…
CD	RA	23	3.39216e-05	0.000479327	PATHWAY:BIOCARTA_AGR_PATHWAY;BIOCARTA_DC_PATHWAY;BIOCARTA_PROTEASOME_PATHWAY;KEGG_AXON_GUIDANCE;KEGG_BLADDER_CANCER;KEGG_CALCIUM_SIGNALING_PATHWAY;KEGG_GLYCOSPHINGOLIPID_BIOSYNTHESIS_GLOBO_SERIES;KEGG_HEMATOPOIETIC_CELL_LINEAGE;KEGG_JAK_STAT_SIGNALING_PATHWAY;KEGG_LEISHMANIA_INFECTION;KEGG_ONE_CARBON_POOL_BY_FOLATE;KEGG_P53_SIGNALING_PATHWAY;REACTOME_DOWNREGULATION_OF_ERBB2_ERBB3_SIGNALING;REACTO…
CD	UC	99	2.55468e-19	8.30272e-17	PATHWAY:BIOCARTA_AGR_PATHWAY;BIOCARTA_AHSP_PATHWAY;BIOCARTA_BCELLSURVIVAL_PATHWAY;BIOCARTA_CHREBP2_PATHWAY;BIOCARTA_DC_PATHWAY;BIOCARTA_ETS_PATHWAY;BIOCARTA_FREE_PATHWAY;BIOCARTA_MAL_PATHWAY;BIOCARTA_MTA3_PATHWAY;BIOCARTA_P38MAPK_PATHWAY;BIOCARTA_PARKIN_PATHWAY;BIOCARTA_PPARA_PATHWAY;BIOCARTA_PROTEASOME_PATHWAY;BIOCARTA_PTDINS_PATHWAY;BIOCARTA_VEGF_PATHWAY;KEGG_ADHERENS_JUNCTION;KEGG_ADIPOCYTOKIN…
CD	FG	19	0.0448868	0.0926474	PATHWAY:BIOCARTA_CHREBP2_PATHWAY;BIOCARTA_VEGF_PATHWAY;KEGG_ADIPOCYTOKINE_SIGNALING_PATHWAY;KEGG_AMINO_SUGAR_AND_NUCLEOTIDE_SUGAR_METABOLISM;KEGG_AXON_GUIDANCE;KEGG_CALCIUM_SIGNALING_PATHWAY;KEGG_CARDIAC_MUSCLE_CONTRACTION;KEGG_CHEMOKINE_SIGNALING_PATHWAY;KEGG_LEUKOCYTE_TRANSENDOTHELIAL_MIGRATION;KEGG_NON_HOMOLOGOUS_END_JOINING;KEGG_UBIQUITIN_MEDIATED_PROTEOLYSIS;REACTOME_DOWNREGULATION_OF_ERBB2_…
CD	FI	12	1	1	PATHWAY:BIOCARTA_MAL_PATHWAY;KEGG_AMINO_SUGAR_AND_NUCLEOTIDE_SUGAR_METABOLISM;KEGG_AXON_GUIDANCE;KEGG_CALCIUM_SIGNALING_PATHWAY;KEGG_ENDOCYTOSIS;KEGG_FATTY_ACID_METABOLISM;KEGG_LEUKOCYTE_TRANSENDOTHELIAL_MIGRATION;KEGG_PROGESTERONE_MEDIATED_OOCYTE_MATURATION;REACTOME_MITOTIC_PROMETAPHASE;REACTOME_NOTCH1_INTRACELLULAR_DOMAIN_REGULATES_TRANSCRIPTION;REACTOME_REGULATION_OF_GLUCOKINASE_BY_GLUCOKINASE…
CD	HDL	8	0.444056	0.522892	PATHWAY:KEGG_AXON_GUIDANCE;KEGG_CALCIUM_SIGNALING_PATHWAY;KEGG_PPAR_SIGNALING_PATHWAY;KEGG_PROGESTERONE_MEDIATED_OOCYTE_MATURATION;KEGG_UBIQUITIN_MEDIATED_PROTEOLYSIS;REACTOME_G_ALPHA_Q_SIGNALLING_EVENTS;REACTOME_MITOTIC_PROMETAPHASE;REACTOME_NEGATIVE_REGULATORS_OF_RIG_I_MDA5_SIGNALING
CD	LDL	19	0.0490561	0.0990263	PATHWAY:BIOCARTA_MAL_PATHWAY;BIOCARTA_MTA3_PATHWAY;BIOCARTA_PPARA_PATHWAY;KEGG_ADHERENS_JUNCTION;KEGG_AXON_GUIDANCE;KEGG_CALCIUM_SIGNALING_PATHWAY;KEGG_GLYCOSAMINOGLYCAN_BIOSYNTHESIS_HEPARAN_SULFATE;KEGG_LYSOSOME;KEGG_NON_HOMOLOGOUS_END_JOINING;KEGG_PATHOGENIC_ESCHERICHIA_COLI_INFECTION;KEGG_PPAR_SIGNALING_PATHWAY;KEGG_UBIQUITIN_MEDIATED_PROTEOLYSIS;REACTOME_CYTOSOLIC_TRNA_AMINOACYLATION;REACTOME…
CD	TC	20	0.190877	0.276942	PATHWAY:BIOCARTA_MAL_PATHWAY;BIOCARTA_P38MAPK_PATHWAY;KEGG_ADHERENS_JUNCTION;KEGG_AMINO_SUGAR_AND_NUCLEOTIDE_SUGAR_METABOLISM;KEGG_AXON_GUIDANCE;KEGG_GLYCOSAMINOGLYCAN_BIOSYNTHESIS_HEPARAN_SULFATE;KEGG_JAK_STAT_SIGNALING_PATHWAY;KEGG_LYSOSOME;KEGG_UBIQUITIN_MEDIATED_PROTEOLYSIS;REACTOME_ANTIGEN_PRESENTATION_FOLDING_ASSEMBLY_AND_PEPTIDE_LOADING_OF_CLASS_I_MHC;REACTOME_COLLAGEN_FORMATION;REACTOME_G…
CD	TG	28	0.116194	0.189764	PATHWAY:BIOCARTA_FREE_PATHWAY;BIOCARTA_MAL_PATHWAY;BIOCARTA_PPARA_PATHWAY;BIOCARTA_VEGF_PATHWAY;KEGG_ALANINE_ASPARTATE_AND_GLUTAMATE_METABOLISM;KEGG_AMYOTROPHIC_LATERAL_SCLEROSIS_ALS;KEGG_BIOSYNTHESIS_OF_UNSATURATED_FATTY_ACIDS;KEGG_CALCIUM_SIGNALING_PATHWAY;KEGG_CELL_ADHESION_MOLECULES_CAMS;KEGG_CHEMOKINE_SIGNALING_PATHWAY;KEGG_GLYCEROLIPID_METABOLISM;KEGG_JAK_STAT_SIGNALING_PATHWAY;KEGG_LYSOSOM…
CD	T1D	25	0.00921867	0.0284625	PATHWAY:BIOCARTA_PROTEASOME_PATHWAY;BIOCARTA_TEL_PATHWAY;KEGG_AXON_GUIDANCE;KEGG_CALCIUM_SIGNALING_PATHWAY;KEGG_CARDIAC_MUSCLE_CONTRACTION;KEGG_CHEMOKINE_SIGNALING_PATHWAY;KEGG_FATTY_ACID_METABOLISM;KEGG_GLYCOSPHINGOLIPID_BIOSYNTHESIS_GLOBO_SERIES;KEGG_JAK_STAT_SIGNALING_PATHWAY;KEGG_LEUKOCYTE_TRANSENDOTHELIAL_MIGRATION;KEGG_PROGESTERONE_MEDIATED_OOCYTE_MATURATION;KEGG_TRYPTOPHAN_METABOLISM;KEGG_…
CD	T2D	22	0.0726762	0.13497	PATHWAY:BIOCARTA_CHREBP2_PATHWAY;BIOCARTA_DC_PATHWAY;BIOCARTA_MAL_PATHWAY;BIOCARTA_PARKIN_PATHWAY;BIOCARTA_PTDINS_PATHWAY;KEGG_ADHERENS_JUNCTION;KEGG_AXON_GUIDANCE;KEGG_BLADDER_CANCER;KEGG_CALCIUM_SIGNALING_PATHWAY;KEGG_CELL_ADHESION_MOLECULES_CAMS;KEGG_CHEMOKINE_SIGNALING_PATHWAY;KEGG_NON_HOMOLOGOUS_END_JOINING;KEGG_P53_SIGNALING_PATHWAY;KEGG_PEROXISOME;KEGG_PPAR_SIGNALING_PATHWAY;KEGG_UBIQUITIN…
RA	SCZ	6	0.104691	0.178138	PATHWAY:BIOCARTA_PROTEASOME_PATHWAY;BIOCARTA_RAC1_PATHWAY;KEGG_AXON_GUIDANCE;KEGG_BLADDER_CANCER;KEGG_CALCIUM_SIGNALING_PATHWAY;KEGG_P53_SIGNALING_PATHWAY
RA	WHR	8	0.0185152	0.0497309	PATHWAY:BIOCARTA_AGR_PATHWAY;BIOCARTA_DC_PATHWAY;KEGG_AXON_GUIDANCE;KEGG_BLADDER_CANCER;KEGG_CALCIUM_SIGNALING_PATHWAY;KEGG_ONE_CARBON_POOL_BY_FOLATE;REACTOME_ANTIGEN_ACTIVATES_B_CELL_RECEPTOR_LEADING_TO_GENERATION_OF_SECOND_MESSENGERS;REACTOME_REGULATION_OF_INSULIN_LIKE_GROWTH_FACTOR_IGF_ACTIVITY_BY_INSULIN_LIKE_GROWTH_FACTOR_BINDING_PROTEINS_IGFBPS
RA	UC	23	0.0299425	0.0690163	PATHWAY:BIOCARTA_AGR_PATHWAY;BIOCARTA_DC_PATHWAY;BIOCARTA_PROTEASOME_PATHWAY;BIOCARTA_RAC1_PATHWAY;BIOCARTA_TRKA_PATHWAY;KEGG_AXON_GUIDANCE;KEGG_BLADDER_CANCER;KEGG_CALCIUM_SIGNALING_PATHWAY;KEGG_GLYOXYLATE_AND_DICARBOXYLATE_METABOLISM;KEGG_HEMATOPOIETIC_CELL_LINEAGE;KEGG_JAK_STAT_SIGNALING_PATHWAY;KEGG_LEISHMANIA_INFECTION;KEGG_ONE_CARBON_POOL_BY_FOLATE;KEGG_P53_SIGNALING_PATHWAY;REACTOME_ANTIGE…
RA	TC	4	1	1	PATHWAY:KEGG_AXON_GUIDANCE;KEGG_JAK_STAT_SIGNALING_PATHWAY;REACTOME_G_ALPHA_Q_SIGNALLING_EVENTS;REACTOME_PECAM1_INTERACTIONS
RA	TG	8	0.4858	0.561868	PATHWAY:BIOCARTA_BLYMPHOCYTE_PATHWAY;KEGG_CALCIUM_SIGNALING_PATHWAY;KEGG_JAK_STAT_SIGNALING_PATHWAY;REACTOME_COPI_MEDIATED_TRANSPORT;REACTOME_G_ALPHA_Q_SIGNALLING_EVENTS;REACTOME_MEMBRANE_BINDING_AND_TARGETTING_OF_GAG_PROTEINS;REACTOME_REGULATION_OF_INSULIN_LIKE_GROWTH_FACTOR_IGF_ACTIVITY_BY_INSULIN_LIKE_GROWTH_FACTOR_BINDING_PROTEINS_IGFBPS;REACTOME_SYNTHESIS_OF_PIPS_AT_THE_LATE_ENDOSOME_MEMBRANE
RA	T1D	8	0.111667	0.185092	PATHWAY:BIOCARTA_MITOCHONDRIA_PATHWAY;BIOCARTA_PROTEASOME_PATHWAY;KEGG_AXON_GUIDANCE;KEGG_CALCIUM_SIGNALING_PATHWAY;KEGG_GLYCOSPHINGOLIPID_BIOSYNTHESIS_GLOBO_SERIES;KEGG_JAK_STAT_SIGNALING_PATHWAY;REACTOME_EFFECTS_OF_PIP2_HYDROLYSIS;REACTOME_REGULATION_OF_IFNA_SIGNALING
RA	T2D	7	0.195116	0.281834	PATHWAY:BIOCARTA_DC_PATHWAY;KEGG_AXON_GUIDANCE;KEGG_BLADDER_CANCER;KEGG_CALCIUM_SIGNALING_PATHWAY;KEGG_P53_SIGNALING_PATHWAY;REACTOME_COPI_MEDIATED_TRANSPORT;REACTOME_G_ALPHA_Q_SIGNALLING_EVENTS
UC	WHR	25	0.0388886	0.0853974	PATHWAY:BIOCARTA_AGR_PATHWAY;BIOCARTA_CERAMIDE_PATHWAY;BIOCARTA_DC_PATHWAY;BIOCARTA_MAL_PATHWAY;BIOCARTA_VEGF_PATHWAY;KEGG_ADHERENS_JUNCTION;KEGG_ALDOSTERONE_REGULATED_SODIUM_REABSORPTION;KEGG_ARRHYTHMOGENIC_RIGHT_VENTRICULAR_CARDIOMYOPATHY_ARVC;KEGG_AXON_GUIDANCE;KEGG_BLADDER_CANCER;KEGG_CALCIUM_SIGNALING_PATHWAY;KEGG_ENDOCYTOSIS;KEGG_ONE_CARBON_POOL_BY_FOLATE;KEGG_PEROXISOME;REACTOME_ANTIGEN_AC…
AAM	ALZ	13	0.00110844	0.00732751	PATHWAY:BIOCARTA_ACH_PATHWAY;BIOCARTA_CERAMIDE_PATHWAY;BIOCARTA_NDKDYNAMIN_PATHWAY;KEGG_AMINO_SUGAR_AND_NUCLEOTIDE_SUGAR_METABOLISM;KEGG_AXON_GUIDANCE;KEGG_FATTY_ACID_METABOLISM;KEGG_UBIQUITIN_MEDIATED_PROTEOLYSIS;REACTOME_ALPHA_LINOLENIC_ACID_ALA_METABOLISM;REACTOME_COPI_MEDIATED_TRANSPORT;REACTOME_FACTORS_INVOLVED_IN_MEGAKARYOCYTE_DEVELOPMENT_AND_PLATELET_PRODUCTION;REACTOME_NEGATIVE_REGULATORS…
AAM	ADHD	7	0.327882	0.414637	PATHWAY:KEGG_AMINO_SUGAR_AND_NUCLEOTIDE_SUGAR_METABOLISM;KEGG_ARRHYTHMOGENIC_RIGHT_VENTRICULAR_CARDIOMYOPATHY_ARVC;KEGG_AXON_GUIDANCE;KEGG_CARDIAC_MUSCLE_CONTRACTION;KEGG_UBIQUITIN_MEDIATED_PROTEOLYSIS;REACTOME_HORMONE_LIGAND_BINDING_RECEPTORS;REACTOME_NEGATIVE_REGULATORS_OF_RIG_I_MDA5_SIGNALING
AAM	ASD	8	0.0489748	0.0990263	PATHWAY:BIOCARTA_GLYCOLYSIS_PATHWAY;BIOCARTA_TALL1_PATHWAY;KEGG_ARRHYTHMOGENIC_RIGHT_VENTRICULAR_CARDIOMYOPATHY_ARVC;KEGG_AXON_GUIDANCE;KEGG_UBIQUITIN_MEDIATED_PROTEOLYSIS;REACTOME_ETHANOL_OXIDATION;REACTOME_MITOTIC_PROMETAPHASE;REACTOME_SEMA3A_PLEXIN_REPULSION_SIGNALING_BY_INHIBITING_INTEGRIN_ADHESION
AAM	BD	4	0.532498	0.605112	PATHWAY:KEGG_ARRHYTHMOGENIC_RIGHT_VENTRICULAR_CARDIOMYOPATHY_ARVC;KEGG_CARDIAC_MUSCLE_CONTRACTION;KEGG_PROTEIN_EXPORT;REACTOME_DOWNREGULATION_OF_ERBB2_ERBB3_SIGNALING
AAM	MDD	9	0.244701	0.332753	PATHWAY:KEGG_ARRHYTHMOGENIC_RIGHT_VENTRICULAR_CARDIOMYOPATHY_ARVC;KEGG_AXON_GUIDANCE;KEGG_CARDIAC_MUSCLE_CONTRACTION;KEGG_PENTOSE_PHOSPHATE_PATHWAY;KEGG_UBIQUITIN_MEDIATED_PROTEOLYSIS;REACTOME_ASSOCIATION_OF_TRIC_CCT_WITH_TARGET_PROTEINS_DURING_BIOSYNTHESIS;REACTOME_METABOLISM_OF_VITAMINS_AND_COFACTORS;REACTOME_MHC_CLASS_II_ANTIGEN_PRESENTATION;REACTOME_NEGATIVE_REGULATORS_OF_RIG_I_MDA5_SIGNALING
AAM	SCZ	7	0.160897	0.247828	PATHWAY:BIOCARTA_ACH_PATHWAY;KEGG_AMINO_SUGAR_AND_NUCLEOTIDE_SUGAR_METABOLISM;KEGG_ARRHYTHMOGENIC_RIGHT_VENTRICULAR_CARDIOMYOPATHY_ARVC;KEGG_AXON_GUIDANCE;KEGG_UBIQUITIN_MEDIATED_PROTEOLYSIS;REACTOME_MITOTIC_PROMETAPHASE;REACTOME_REVERSIBLE_HYDRATION_OF_CARBON_DIOXIDE
AAM	BMI	3	0.784392	0.832522	PATHWAY:KEGG_UBIQUITIN_MEDIATED_PROTEOLYSIS;REACTOME_COPI_MEDIATED_TRANSPORT;REACTOME_DOWNREGULATION_OF_SMAD2_3_SMAD4_TRANSCRIPTIONAL_ACTIVITY
AAM	FN-BMD	13	0.587573	0.653097	PATHWAY:BIOCARTA_AGR_PATHWAY;KEGG_ARGININE_AND_PROLINE_METABOLISM;KEGG_ARRHYTHMOGENIC_RIGHT_VENTRICULAR_CARDIOMYOPATHY_ARVC;KEGG_AXON_GUIDANCE;KEGG_FATTY_ACID_METABOLISM;KEGG_UBIQUITIN_MEDIATED_PROTEOLYSIS;REACTOME_ASSOCIATION_OF_TRIC_CCT_WITH_TARGET_PROTEINS_DURING_BIOSYNTHESIS;REACTOME_DOWNREGULATION_OF_SMAD2_3_SMAD4_TRANSCRIPTIONAL_ACTIVITY;REACTOME_FACTORS_INVOLVED_IN_MEGAKARYOCYTE_DEVELOPMEN…
AAM	LS-BMD	15	0.73556	0.794209	PATHWAY:BIOCARTA_AGR_PATHWAY;BIOCARTA_CERAMIDE_PATHWAY;BIOCARTA_TALL1_PATHWAY;KEGG_AMINO_SUGAR_AND_NUCLEOTIDE_SUGAR_METABOLISM;KEGG_ARRHYTHMOGENIC_RIGHT_VENTRICULAR_CARDIOMYOPATHY_ARVC;KEGG_AXON_GUIDANCE;KEGG_FATTY_ACID_METABOLISM;REACTOME_ASSOCIATION_OF_TRIC_CCT_WITH_TARGET_PROTEINS_DURING_BIOSYNTHESIS;REACTOME_CD28_DEPENDENT_VAV1_PATHWAY;REACTOME_FACTORS_INVOLVED_IN_MEGAKARYOCYTE_DEVELOPMENT_AN…
AAM	EDU	14	0.00716462	0.0248435	PATHWAY:BIOCARTA_ACH_PATHWAY;BIOCARTA_AGR_PATHWAY;KEGG_AMINO_SUGAR_AND_NUCLEOTIDE_SUGAR_METABOLISM;KEGG_ARRHYTHMOGENIC_RIGHT_VENTRICULAR_CARDIOMYOPATHY_ARVC;KEGG_AXON_GUIDANCE;KEGG_PENTOSE_PHOSPHATE_PATHWAY;KEGG_UBIQUITIN_MEDIATED_PROTEOLYSIS;REACTOME_ASSOCIATION_OF_TRIC_CCT_WITH_TARGET_PROTEINS_DURING_BIOSYNTHESIS;REACTOME_COPI_MEDIATED_TRANSPORT;REACTOME_E2F_ENABLED_INHIBITION_OF_PRE_REPLICATIO…
AAM	HEIGHT	8	0.490816	0.565656	PATHWAY:KEGG_ARGININE_AND_PROLINE_METABOLISM;KEGG_ARRHYTHMOGENIC_RIGHT_VENTRICULAR_CARDIOMYOPATHY_ARVC;KEGG_AXON_GUIDANCE;KEGG_UBIQUITIN_MEDIATED_PROTEOLYSIS;REACTOME_ASSOCIATION_OF_TRIC_CCT_WITH_TARGET_PROTEINS_DURING_BIOSYNTHESIS;REACTOME_FACTORS_INVOLVED_IN_MEGAKARYOCYTE_DEVELOPMENT_AND_PLATELET_PRODUCTION;REACTOME_HORMONE_LIGAND_BINDING_RECEPTORS;REACTOME_NEGATIVE_REGULATORS_OF_RIG_I_MDA5_SIG…
AAM	WHR	7	0.30559	0.394114	PATHWAY:BIOCARTA_AGR_PATHWAY;BIOCARTA_CERAMIDE_PATHWAY;KEGG_ARRHYTHMOGENIC_RIGHT_VENTRICULAR_CARDIOMYOPATHY_ARVC;KEGG_AXON_GUIDANCE;REACTOME_HORMONE_LIGAND_BINDING_RECEPTORS;REACTOME_INTRINSIC_PATHWAY;REACTOME_REGULATION_OF_INSULIN_LIKE_GROWTH_FACTOR_IGF_ACTIVITY_BY_INSULIN_LIKE_GROWTH_FACTOR_BINDING_PROTEINS_IGFBPS
AAM	CD	18	0.505165	0.578093	PATHWAY:BIOCARTA_AGR_PATHWAY;KEGG_AMINO_SUGAR_AND_NUCLEOTIDE_SUGAR_METABOLISM;KEGG_AXON_GUIDANCE;KEGG_BIOSYNTHESIS_OF_UNSATURATED_FATTY_ACIDS;KEGG_CARDIAC_MUSCLE_CONTRACTION;KEGG_FATTY_ACID_METABOLISM;KEGG_PENTOSE_PHOSPHATE_PATHWAY;KEGG_UBIQUITIN_MEDIATED_PROTEOLYSIS;REACTOME_AMINE_DERIVED_HORMONES;REACTOME_DOWNREGULATION_OF_ERBB2_ERBB3_SIGNALING;REACTOME_DOWNREGULATION_OF_SMAD2_3_SMAD4_TRANSCRIP…
AAM	RA	5	0.787517	0.832522	PATHWAY:BIOCARTA_AGR_PATHWAY;KEGG_AXON_GUIDANCE;REACTOME_COPI_MEDIATED_TRANSPORT;REACTOME_DOWNREGULATION_OF_ERBB2_ERBB3_SIGNALING;REACTOME_REGULATION_OF_INSULIN_LIKE_GROWTH_FACTOR_IGF_ACTIVITY_BY_INSULIN_LIKE_GROWTH_FACTOR_BINDING_PROTEINS_IGFBPS
AAM	UC	27	0.206409	0.290402	PATHWAY:BIOCARTA_ACH_PATHWAY;BIOCARTA_AGR_PATHWAY;BIOCARTA_CERAMIDE_PATHWAY;BIOCARTA_RNA_PATHWAY;BIOCARTA_TALL1_PATHWAY;KEGG_AMINO_SUGAR_AND_NUCLEOTIDE_SUGAR_METABOLISM;KEGG_ARRHYTHMOGENIC_RIGHT_VENTRICULAR_CARDIOMYOPATHY_ARVC;KEGG_AXON_GUIDANCE;KEGG_BIOSYNTHESIS_OF_UNSATURATED_FATTY_ACIDS;KEGG_CARDIAC_MUSCLE_CONTRACTION;KEGG_FATTY_ACID_METABOLISM;KEGG_GLYCOSAMINOGLYCAN_BIOSYNTHESIS_KERATAN_SULFA…
AAM	CAD	5	0.560751	0.628428	PATHWAY:KEGG_AXON_GUIDANCE;KEGG_UBIQUITIN_MEDIATED_PROTEOLYSIS;REACTOME_DOWNREGULATION_OF_ERBB2_ERBB3_SIGNALING;REACTOME_ETHANOL_OXIDATION;REACTOME_RESPIRATORY_ELECTRON_TRANSPORT
AAM	FG	12	0.0011724	0.00732751	PATHWAY:BIOCARTA_RNA_PATHWAY;KEGG_AMINO_SUGAR_AND_NUCLEOTIDE_SUGAR_METABOLISM;KEGG_ARRHYTHMOGENIC_RIGHT_VENTRICULAR_CARDIOMYOPATHY_ARVC;KEGG_AXON_GUIDANCE;KEGG_CARDIAC_MUSCLE_CONTRACTION;KEGG_UBIQUITIN_MEDIATED_PROTEOLYSIS;REACTOME_COPI_MEDIATED_TRANSPORT;REACTOME_DOWNREGULATION_OF_ERBB2_ERBB3_SIGNALING;REACTOME_ETHANOL_OXIDATION;REACTOME_MITOTIC_PROMETAPHASE;REACTOME_NEGATIVE_REGULATORS_OF_RIG_I…
AAM	FI	10	0.00763202	0.0255712	PATHWAY:KEGG_AMINO_SUGAR_AND_NUCLEOTIDE_SUGAR_METABOLISM;KEGG_AXON_GUIDANCE;KEGG_FATTY_ACID_METABOLISM;REACTOME_CD28_DEPENDENT_VAV1_PATHWAY;REACTOME_COPI_MEDIATED_TRANSPORT;REACTOME_DCC_MEDIATED_ATTRACTIVE_SIGNALING;REACTOME_GLYCOGEN_BREAKDOWN_GLYCOGENOLYSIS;REACTOME_METABOLISM_OF_VITAMINS_AND_COFACTORS;REACTOME_MITOTIC_PROMETAPHASE;REACTOME_SYNTHESIS_OF_VERY_LONG_CHAIN_FATTY_ACYL_COAS
AAM	HDL	5	0.0682556	0.129162	PATHWAY:KEGG_ARRHYTHMOGENIC_RIGHT_VENTRICULAR_CARDIOMYOPATHY_ARVC;KEGG_AXON_GUIDANCE;KEGG_UBIQUITIN_MEDIATED_PROTEOLYSIS;REACTOME_MITOTIC_PROMETAPHASE;REACTOME_NEGATIVE_REGULATORS_OF_RIG_I_MDA5_SIGNALING
AAM	LDL	5	1	1	PATHWAY:BIOCARTA_CERAMIDE_PATHWAY;KEGG_AXON_GUIDANCE;KEGG_UBIQUITIN_MEDIATED_PROTEOLYSIS;REACTOME_ASSOCIATION_OF_TRIC_CCT_WITH_TARGET_PROTEINS_DURING_BIOSYNTHESIS;REACTOME_MHC_CLASS_II_ANTIGEN_PRESENTATION
AAM	TC	8	0.356249	0.440232	PATHWAY:BIOCARTA_CERAMIDE_PATHWAY;KEGG_AMINO_SUGAR_AND_NUCLEOTIDE_SUGAR_METABOLISM;KEGG_ARRHYTHMOGENIC_RIGHT_VENTRICULAR_CARDIOMYOPATHY_ARVC;KEGG_AXON_GUIDANCE;KEGG_PROTEIN_EXPORT;KEGG_UBIQUITIN_MEDIATED_PROTEOLYSIS;REACTOME_ASSOCIATION_OF_TRIC_CCT_WITH_TARGET_PROTEINS_DURING_BIOSYNTHESIS;REACTOME_MHC_CLASS_II_ANTIGEN_PRESENTATION
AAM	TG	14	0.0401646	0.0870789	PATHWAY:BIOCARTA_ACH_PATHWAY;BIOCARTA_RNA_PATHWAY;KEGG_ARRHYTHMOGENIC_RIGHT_VENTRICULAR_CARDIOMYOPATHY_ARVC;KEGG_BIOSYNTHESIS_OF_UNSATURATED_FATTY_ACIDS;KEGG_UBIQUITIN_MEDIATED_PROTEOLYSIS;REACTOME_AMINE_DERIVED_HORMONES;REACTOME_COPI_MEDIATED_TRANSPORT;REACTOME_E2F_ENABLED_INHIBITION_OF_PRE_REPLICATION_COMPLEX_FORMATION;REACTOME_ETHANOL_OXIDATION;REACTOME_FACTORS_INVOLVED_IN_MEGAKARYOCYTE_DEVELO…
AAM	T1D	10	0.108353	0.182008	PATHWAY:KEGG_ARRHYTHMOGENIC_RIGHT_VENTRICULAR_CARDIOMYOPATHY_ARVC;KEGG_AXON_GUIDANCE;KEGG_CARDIAC_MUSCLE_CONTRACTION;KEGG_FATTY_ACID_METABOLISM;KEGG_PROTEIN_EXPORT;KEGG_UBIQUITIN_MEDIATED_PROTEOLYSIS;REACTOME_ASSOCIATION_OF_TRIC_CCT_WITH_TARGET_PROTEINS_DURING_BIOSYNTHESIS;REACTOME_FACTORS_INVOLVED_IN_MEGAKARYOCYTE_DEVELOPMENT_AND_PLATELET_PRODUCTION;REACTOME_METABOLISM_OF_VITAMINS_AND_COFACTORS;…
AAM	T2D	10	0.102845	0.17592	PATHWAY:BIOCARTA_ATM_PATHWAY;BIOCARTA_CERAMIDE_PATHWAY;KEGG_ARRHYTHMOGENIC_RIGHT_VENTRICULAR_CARDIOMYOPATHY_ARVC;KEGG_AXON_GUIDANCE;KEGG_UBIQUITIN_MEDIATED_PROTEOLYSIS;REACTOME_ASSOCIATION_OF_TRIC_CCT_WITH_TARGET_PROTEINS_DURING_BIOSYNTHESIS;REACTOME_COPI_MEDIATED_TRANSPORT;REACTOME_FACTORS_INVOLVED_IN_MEGAKARYOCYTE_DEVELOPMENT_AND_PLATELET_PRODUCTION;REACTOME_METABOLISM_OF_VITAMINS_AND_COFACTORS…
CAD	MDD	8	0.0405942	0.0873716	PATHWAY:KEGG_AXON_GUIDANCE;KEGG_CALCIUM_SIGNALING_PATHWAY;KEGG_O_GLYCAN_BIOSYNTHESIS;KEGG_TAURINE_AND_HYPOTAURINE_METABOLISM;KEGG_UBIQUITIN_MEDIATED_PROTEOLYSIS;REACTOME_DEGRADATION_OF_THE_EXTRACELLULAR_MATRIX;REACTOME_GAMMA_CARBOXYLATION_TRANSPORT_AND_AMINO_TERMINAL_CLEAVAGE_OF_PROTEINS;REACTOME_SULFUR_AMINO_ACID_METABOLISM
CAD	SCZ	7	0.00928316	0.0284625	PATHWAY:KEGG_AXON_GUIDANCE;KEGG_BLADDER_CANCER;KEGG_CALCIUM_SIGNALING_PATHWAY;KEGG_O_GLYCAN_BIOSYNTHESIS;KEGG_UBIQUITIN_MEDIATED_PROTEOLYSIS;REACTOME_MITOCHONDRIAL_PROTEIN_IMPORT;REACTOME_SYNTHESIS_SECRETION_AND_INACTIVATION_OF_GIP
CAD	FN-BMD	9	0.502179	0.576707	PATHWAY:KEGG_AXON_GUIDANCE;KEGG_BLADDER_CANCER;KEGG_CALCIUM_SIGNALING_PATHWAY;KEGG_O_GLYCAN_BIOSYNTHESIS;KEGG_UBIQUITIN_MEDIATED_PROTEOLYSIS;REACTOME_GAMMA_CARBOXYLATION_TRANSPORT_AND_AMINO_TERMINAL_CLEAVAGE_OF_PROTEINS;REACTOME_G_ALPHA_Q_SIGNALLING_EVENTS;REACTOME_METABOLISM_OF_POLYAMINES;REACTOME_RESPONSE_TO_ELEVATED_PLATELET_CYTOSOLIC_CA2_
CAD	LS-BMD	7	0.530698	0.605112	PATHWAY:KEGG_AXON_GUIDANCE;KEGG_BLADDER_CANCER;KEGG_CALCIUM_SIGNALING_PATHWAY;REACTOME_GAMMA_CARBOXYLATION_TRANSPORT_AND_AMINO_TERMINAL_CLEAVAGE_OF_PROTEINS;REACTOME_G_ALPHA_Q_SIGNALLING_EVENTS;REACTOME_METABOLISM_OF_POLYAMINES;REACTOME_MITOCHONDRIAL_PROTEIN_IMPORT
CAD	EDU	8	0.102	0.175397	PATHWAY:KEGG_AXON_GUIDANCE;KEGG_BLADDER_CANCER;KEGG_CALCIUM_SIGNALING_PATHWAY;KEGG_UBIQUITIN_MEDIATED_PROTEOLYSIS;REACTOME_G_ALPHA_Q_SIGNALLING_EVENTS;REACTOME_MITOCHONDRIAL_PROTEIN_IMPORT;REACTOME_RESPIRATORY_ELECTRON_TRANSPORT;REACTOME_RESPONSE_TO_ELEVATED_PLATELET_CYTOSOLIC_CA2_
CAD	HEIGHT	7	0.09719	0.169683	PATHWAY:BIOCARTA_ARF_PATHWAY;KEGG_AXON_GUIDANCE;KEGG_CALCIUM_SIGNALING_PATHWAY;KEGG_UBIQUITIN_MEDIATED_PROTEOLYSIS;REACTOME_GAMMA_CARBOXYLATION_TRANSPORT_AND_AMINO_TERMINAL_CLEAVAGE_OF_PROTEINS;REACTOME_MITOCHONDRIAL_PROTEIN_IMPORT;REACTOME_RESPONSE_TO_ELEVATED_PLATELET_CYTOSOLIC_CA2_
CAD	WHR	8	0.00661011	0.0236075	PATHWAY:KEGG_AXON_GUIDANCE;KEGG_BLADDER_CANCER;KEGG_CALCIUM_SIGNALING_PATHWAY;REACTOME_CHYLOMICRON_MEDIATED_LIPID_TRANSPORT;REACTOME_HDL_MEDIATED_LIPID_TRANSPORT;REACTOME_IKK_COMPLEX_RECRUITMENT_MEDIATED_BY_RIP1;REACTOME_MITOCHONDRIAL_PROTEIN_IMPORT;REACTOME_RESPONSE_TO_ELEVATED_PLATELET_CYTOSOLIC_CA2_
CAD	CD	12	0.416499	0.500107	PATHWAY:KEGG_AXON_GUIDANCE;KEGG_BLADDER_CANCER;KEGG_CALCIUM_SIGNALING_PATHWAY;KEGG_STEROID_BIOSYNTHESIS;KEGG_UBIQUITIN_MEDIATED_PROTEOLYSIS;REACTOME_DEGRADATION_OF_THE_EXTRACELLULAR_MATRIX;REACTOME_DOWNREGULATION_OF_ERBB2_ERBB3_SIGNALING;REACTOME_GAMMA_CARBOXYLATION_TRANSPORT_AND_AMINO_TERMINAL_CLEAVAGE_OF_PROTEINS;REACTOME_G_ALPHA_Q_SIGNALLING_EVENTS;REACTOME_MITOCHONDRIAL_PROTEIN_IMPORT;REACTOM…
CAD	RA	5	0.177646	0.263662	PATHWAY:KEGG_AXON_GUIDANCE;KEGG_BLADDER_CANCER;KEGG_CALCIUM_SIGNALING_PATHWAY;REACTOME_DOWNREGULATION_OF_ERBB2_ERBB3_SIGNALING;REACTOME_G_ALPHA_Q_SIGNALLING_EVENTS
CAD	UC	11	0.24609	0.333247	PATHWAY:BIOCARTA_CELLCYCLE_PATHWAY;KEGG_AXON_GUIDANCE;KEGG_BLADDER_CANCER;KEGG_CALCIUM_SIGNALING_PATHWAY;KEGG_O_GLYCAN_BIOSYNTHESIS;KEGG_UBIQUITIN_MEDIATED_PROTEOLYSIS;REACTOME_DEGRADATION_OF_THE_EXTRACELLULAR_MATRIX;REACTOME_G_ALPHA_Q_SIGNALLING_EVENTS;REACTOME_MITOCHONDRIAL_PROTEIN_IMPORT;REACTOME_RESPIRATORY_ELECTRON_TRANSPORT;REACTOME_RESPONSE_TO_ELEVATED_PLATELET_CYTOSOLIC_CA2_
CAD	FG	8	0.00661011	0.0236075	PATHWAY:KEGG_AXON_GUIDANCE;KEGG_CALCIUM_SIGNALING_PATHWAY;KEGG_O_GLYCAN_BIOSYNTHESIS;KEGG_UBIQUITIN_MEDIATED_PROTEOLYSIS;REACTOME_CHONDROITIN_SULFATE_BIOSYNTHESIS;REACTOME_DOWNREGULATION_OF_ERBB2_ERBB3_SIGNALING;REACTOME_ETHANOL_OXIDATION;REACTOME_G_ALPHA_Q_SIGNALLING_EVENTS
CAD	FI	2	0.75376	0.811166	PATHWAY:KEGG_AXON_GUIDANCE;KEGG_CALCIUM_SIGNALING_PATHWAY
CAD	HDL	6	0.00163962	0.00968867	PATHWAY:KEGG_AXON_GUIDANCE;KEGG_CALCIUM_SIGNALING_PATHWAY;KEGG_UBIQUITIN_MEDIATED_PROTEOLYSIS;REACTOME_CHYLOMICRON_MEDIATED_LIPID_TRANSPORT;REACTOME_G_ALPHA_Q_SIGNALLING_EVENTS;REACTOME_HDL_MEDIATED_LIPID_TRANSPORT
CAD	LDL	6	0.112194	0.185092	PATHWAY:KEGG_AXON_GUIDANCE;KEGG_CALCIUM_SIGNALING_PATHWAY;KEGG_UBIQUITIN_MEDIATED_PROTEOLYSIS;REACTOME_CHYLOMICRON_MEDIATED_LIPID_TRANSPORT;REACTOME_G_ALPHA_Q_SIGNALLING_EVENTS;REACTOME_HDL_MEDIATED_LIPID_TRANSPORT
CAD	TC	8	0.0385807	0.0852975	PATHWAY:KEGG_AXON_GUIDANCE;KEGG_UBIQUITIN_MEDIATED_PROTEOLYSIS;REACTOME_CHYLOMICRON_MEDIATED_LIPID_TRANSPORT;REACTOME_ENDOGENOUS_STEROLS;REACTOME_GAMMA_CARBOXYLATION_TRANSPORT_AND_AMINO_TERMINAL_CLEAVAGE_OF_PROTEINS;REACTOME_G_ALPHA_Q_SIGNALLING_EVENTS;REACTOME_HDL_MEDIATED_LIPID_TRANSPORT;REACTOME_RESPONSE_TO_ELEVATED_PLATELET_CYTOSOLIC_CA2_
CAD	TG	10	0.0419253	0.089643	PATHWAY:KEGG_CALCIUM_SIGNALING_PATHWAY;KEGG_UBIQUITIN_MEDIATED_PROTEOLYSIS;REACTOME_CHONDROITIN_SULFATE_BIOSYNTHESIS;REACTOME_CHYLOMICRON_MEDIATED_LIPID_TRANSPORT;REACTOME_ETHANOL_OXIDATION;REACTOME_G_ALPHA_Q_SIGNALLING_EVENTS;REACTOME_HDL_MEDIATED_LIPID_TRANSPORT;REACTOME_MITOCHONDRIAL_PROTEIN_IMPORT;REACTOME_PYRIMIDINE_CATABOLISM;REACTOME_RESPONSE_TO_ELEVATED_PLATELET_CYTOSOLIC_CA2_
CAD	T1D	6	0.26275	0.349974	PATHWAY:KEGG_AXON_GUIDANCE;KEGG_CALCIUM_SIGNALING_PATHWAY;KEGG_UBIQUITIN_MEDIATED_PROTEOLYSIS;REACTOME_IKK_COMPLEX_RECRUITMENT_MEDIATED_BY_RIP1;REACTOME_MITOCHONDRIAL_PROTEIN_IMPORT;REACTOME_RESPONSE_TO_ELEVATED_PLATELET_CYTOSOLIC_CA2_
CAD	T2D	7	0.0906083	0.160916	PATHWAY:BIOCARTA_ARF_PATHWAY;BIOCARTA_CELLCYCLE_PATHWAY;KEGG_AXON_GUIDANCE;KEGG_BLADDER_CANCER;KEGG_CALCIUM_SIGNALING_PATHWAY;KEGG_UBIQUITIN_MEDIATED_PROTEOLYSIS;REACTOME_G_ALPHA_Q_SIGNALLING_EVENTS
FG	MDD	9	0.0744649	0.136729	PATHWAY:BIOCARTA_CHREBP2_PATHWAY;BIOCARTA_VEGF_PATHWAY;KEGG_ARRHYTHMOGENIC_RIGHT_VENTRICULAR_CARDIOMYOPATHY_ARVC;KEGG_AXON_GUIDANCE;KEGG_CALCIUM_SIGNALING_PATHWAY;KEGG_CARDIAC_MUSCLE_CONTRACTION;KEGG_O_GLYCAN_BIOSYNTHESIS;KEGG_UBIQUITIN_MEDIATED_PROTEOLYSIS;REACTOME_NEGATIVE_REGULATORS_OF_RIG_I_MDA5_SIGNALING
FG	SCZ	10	0.000707029	0.00522237	PATHWAY:BIOCARTA_NUCLEARRS_PATHWAY;BIOCARTA_VEGF_PATHWAY;KEGG_AMINO_SUGAR_AND_NUCLEOTIDE_SUGAR_METABOLISM;KEGG_ARRHYTHMOGENIC_RIGHT_VENTRICULAR_CARDIOMYOPATHY_ARVC;KEGG_AXON_GUIDANCE;KEGG_CALCIUM_SIGNALING_PATHWAY;KEGG_O_GLYCAN_BIOSYNTHESIS;KEGG_UBIQUITIN_MEDIATED_PROTEOLYSIS;REACTOME_MITOTIC_PROMETAPHASE;REACTOME_REGULATION_OF_GENE_EXPRESSION_IN_BETA_CELLS
FG	FN-BMD	20	0.000108287	0.00121356	PATHWAY:BIOCARTA_CHREBP2_PATHWAY;BIOCARTA_NUCLEARRS_PATHWAY;KEGG_ADIPOCYTOKINE_SIGNALING_PATHWAY;KEGG_ARRHYTHMOGENIC_RIGHT_VENTRICULAR_CARDIOMYOPATHY_ARVC;KEGG_AXON_GUIDANCE;KEGG_CALCIUM_SIGNALING_PATHWAY;KEGG_CHEMOKINE_SIGNALING_PATHWAY;KEGG_GALACTOSE_METABOLISM;KEGG_LEUKOCYTE_TRANSENDOTHELIAL_MIGRATION;KEGG_NON_HOMOLOGOUS_END_JOINING;KEGG_O_GLYCAN_BIOSYNTHESIS;KEGG_UBIQUITIN_MEDIATED_PROTEOLYSI…
FG	LS-BMD	21	0.00121534	0.00741453	PATHWAY:BIOCARTA_CHREBP2_PATHWAY;BIOCARTA_NUCLEARRS_PATHWAY;BIOCARTA_VEGF_PATHWAY;KEGG_ADIPOCYTOKINE_SIGNALING_PATHWAY;KEGG_AMINO_SUGAR_AND_NUCLEOTIDE_SUGAR_METABOLISM;KEGG_ARRHYTHMOGENIC_RIGHT_VENTRICULAR_CARDIOMYOPATHY_ARVC;KEGG_AXON_GUIDANCE;KEGG_CALCIUM_SIGNALING_PATHWAY;KEGG_CHEMOKINE_SIGNALING_PATHWAY;KEGG_LEUKOCYTE_TRANSENDOTHELIAL_MIGRATION;KEGG_NON_HOMOLOGOUS_END_JOINING;REACTOME_ABACAVI…
FG	HEIGHT	9	0.0787859	0.143047	PATHWAY:BIOCARTA_CHREBP2_PATHWAY;KEGG_ARRHYTHMOGENIC_RIGHT_VENTRICULAR_CARDIOMYOPATHY_ARVC;KEGG_AXON_GUIDANCE;KEGG_CALCIUM_SIGNALING_PATHWAY;KEGG_CHEMOKINE_SIGNALING_PATHWAY;KEGG_LEUKOCYTE_TRANSENDOTHELIAL_MIGRATION;KEGG_UBIQUITIN_MEDIATED_PROTEOLYSIS;REACTOME_NEGATIVE_REGULATORS_OF_RIG_I_MDA5_SIGNALING;REACTOME_REGULATION_OF_GLUCOKINASE_BY_GLUCOKINASE_REGULATORY_PROTEIN
FG	WHR	4	1	1	PATHWAY:BIOCARTA_VEGF_PATHWAY;KEGG_ARRHYTHMOGENIC_RIGHT_VENTRICULAR_CARDIOMYOPATHY_ARVC;KEGG_AXON_GUIDANCE;KEGG_CALCIUM_SIGNALING_PATHWAY
FG	RA	6	0.236067	0.32237	PATHWAY:KEGG_AXON_GUIDANCE;KEGG_CALCIUM_SIGNALING_PATHWAY;REACTOME_COPI_MEDIATED_TRANSPORT;REACTOME_DOWNREGULATION_OF_ERBB2_ERBB3_SIGNALING;REACTOME_EFFECTS_OF_PIP2_HYDROLYSIS;REACTOME_G_ALPHA_Q_SIGNALLING_EVENTS
FG	UC	22	0.304422	0.394114	PATHWAY:BIOCARTA_CHREBP2_PATHWAY;BIOCARTA_NUCLEARRS_PATHWAY;BIOCARTA_RNA_PATHWAY;BIOCARTA_VEGF_PATHWAY;KEGG_ADIPOCYTOKINE_SIGNALING_PATHWAY;KEGG_AMINO_SUGAR_AND_NUCLEOTIDE_SUGAR_METABOLISM;KEGG_ARRHYTHMOGENIC_RIGHT_VENTRICULAR_CARDIOMYOPATHY_ARVC;KEGG_AXON_GUIDANCE;KEGG_CALCIUM_SIGNALING_PATHWAY;KEGG_CARDIAC_MUSCLE_CONTRACTION;KEGG_CHEMOKINE_SIGNALING_PATHWAY;KEGG_LEUKOCYTE_TRANSENDOTHELIAL_MIGRA…
FG	FI	12	5.88636e-05	0.000735796	PATHWAY:BIOCARTA_ARAP_PATHWAY;KEGG_AMINO_SUGAR_AND_NUCLEOTIDE_SUGAR_METABOLISM;KEGG_AXON_GUIDANCE;KEGG_CALCIUM_SIGNALING_PATHWAY;KEGG_LEUKOCYTE_TRANSENDOTHELIAL_MIGRATION;REACTOME_COPI_MEDIATED_TRANSPORT;REACTOME_FACILITATIVE_NA_INDEPENDENT_GLUCOSE_TRANSPORTERS;REACTOME_MITOTIC_PROMETAPHASE;REACTOME_NOTCH1_INTRACELLULAR_DOMAIN_REGULATES_TRANSCRIPTION;REACTOME_OTHER_SEMAPHORIN_INTERACTIONS;REACTOM…
FG	HDL	7	0.00123195	0.00741453	PATHWAY:KEGG_ARRHYTHMOGENIC_RIGHT_VENTRICULAR_CARDIOMYOPATHY_ARVC;KEGG_AXON_GUIDANCE;KEGG_CALCIUM_SIGNALING_PATHWAY;KEGG_UBIQUITIN_MEDIATED_PROTEOLYSIS;REACTOME_G_ALPHA_Q_SIGNALLING_EVENTS;REACTOME_MITOTIC_PROMETAPHASE;REACTOME_NEGATIVE_REGULATORS_OF_RIG_I_MDA5_SIGNALING
FG	LDL	5	0.588792	0.653097	PATHWAY:KEGG_AXON_GUIDANCE;KEGG_CALCIUM_SIGNALING_PATHWAY;KEGG_NON_HOMOLOGOUS_END_JOINING;KEGG_UBIQUITIN_MEDIATED_PROTEOLYSIS;REACTOME_G_ALPHA_Q_SIGNALLING_EVENTS
FG	TC	7	0.313876	0.4032	PATHWAY:KEGG_AMINO_SUGAR_AND_NUCLEOTIDE_SUGAR_METABOLISM;KEGG_ARRHYTHMOGENIC_RIGHT_VENTRICULAR_CARDIOMYOPATHY_ARVC;KEGG_AXON_GUIDANCE;KEGG_GALACTOSE_METABOLISM;KEGG_UBIQUITIN_MEDIATED_PROTEOLYSIS;REACTOME_G_ALPHA_Q_SIGNALLING_EVENTS;REACTOME_REMOVAL_OF_THE_FLAP_INTERMEDIATE_FROM_THE_C_STRAND
FG	TG	14	0.0065634	0.0236075	PATHWAY:BIOCARTA_RNA_PATHWAY;BIOCARTA_VEGF_PATHWAY;KEGG_ARRHYTHMOGENIC_RIGHT_VENTRICULAR_CARDIOMYOPATHY_ARVC;KEGG_CALCIUM_SIGNALING_PATHWAY;KEGG_CHEMOKINE_SIGNALING_PATHWAY;KEGG_UBIQUITIN_MEDIATED_PROTEOLYSIS;REACTOME_ABACAVIR_TRANSPORT_AND_METABOLISM;REACTOME_CHONDROITIN_SULFATE_BIOSYNTHESIS;REACTOME_COPI_MEDIATED_TRANSPORT;REACTOME_ETHANOL_OXIDATION;REACTOME_GAP_JUNCTION_ASSEMBLY;REACTOME_G_ALP…
FG	T1D	12	0.00219653	0.0115141	PATHWAY:BIOCARTA_ARAP_PATHWAY;KEGG_ARRHYTHMOGENIC_RIGHT_VENTRICULAR_CARDIOMYOPATHY_ARVC;KEGG_AXON_GUIDANCE;KEGG_CALCIUM_SIGNALING_PATHWAY;KEGG_CARDIAC_MUSCLE_CONTRACTION;KEGG_CHEMOKINE_SIGNALING_PATHWAY;KEGG_GALACTOSE_METABOLISM;KEGG_LEUKOCYTE_TRANSENDOTHELIAL_MIGRATION;KEGG_UBIQUITIN_MEDIATED_PROTEOLYSIS;REACTOME_EFFECTS_OF_PIP2_HYDROLYSIS;REACTOME_NOTCH1_INTRACELLULAR_DOMAIN_REGULATES_TRANSCRIP…
FG	T2D	10	0.0224668	0.0570447	PATHWAY:BIOCARTA_CHREBP2_PATHWAY;BIOCARTA_NUCLEARRS_PATHWAY;KEGG_ARRHYTHMOGENIC_RIGHT_VENTRICULAR_CARDIOMYOPATHY_ARVC;KEGG_AXON_GUIDANCE;KEGG_CALCIUM_SIGNALING_PATHWAY;KEGG_CHEMOKINE_SIGNALING_PATHWAY;KEGG_NON_HOMOLOGOUS_END_JOINING;KEGG_UBIQUITIN_MEDIATED_PROTEOLYSIS;REACTOME_COPI_MEDIATED_TRANSPORT;REACTOME_G_ALPHA_Q_SIGNALLING_EVENTS
FI	MDD	5	0.79883	0.835847	PATHWAY:BIOCARTA_MONOCYTE_PATHWAY;KEGG_AXON_GUIDANCE;KEGG_CALCIUM_SIGNALING_PATHWAY;KEGG_PHENYLALANINE_METABOLISM;REACTOME_METABOLISM_OF_VITAMINS_AND_COFACTORS
FI	SCZ	6	0.110371	0.183951	PATHWAY:KEGG_AMINO_SUGAR_AND_NUCLEOTIDE_SUGAR_METABOLISM;KEGG_AXON_GUIDANCE;KEGG_CALCIUM_SIGNALING_PATHWAY;KEGG_PHENYLALANINE_METABOLISM;KEGG_PROGESTERONE_MEDIATED_OOCYTE_MATURATION;REACTOME_MITOTIC_PROMETAPHASE
FI	FN-BMD	12	0.21716	0.301611	PATHWAY:BIOCARTA_CARM_ER_PATHWAY;KEGG_AXON_GUIDANCE;KEGG_CALCIUM_SIGNALING_PATHWAY;KEGG_ENDOCYTOSIS;KEGG_FATTY_ACID_METABOLISM;KEGG_LEUKOCYTE_TRANSENDOTHELIAL_MIGRATION;KEGG_PROGESTERONE_MEDIATED_OOCYTE_MATURATION;REACTOME_METABOLISM_OF_VITAMINS_AND_COFACTORS;REACTOME_MITOTIC_PROMETAPHASE;REACTOME_NOTCH1_INTRACELLULAR_DOMAIN_REGULATES_TRANSCRIPTION;REACTOME_OTHER_SEMAPHORIN_INTERACTIONS;REACTOME_…
FI	LS-BMD	19	0.0031349	0.0147658	PATHWAY:BIOCARTA_CARM_ER_PATHWAY;BIOCARTA_MAL_PATHWAY;KEGG_AMINO_SUGAR_AND_NUCLEOTIDE_SUGAR_METABOLISM;KEGG_AXON_GUIDANCE;KEGG_CALCIUM_SIGNALING_PATHWAY;KEGG_ENDOCYTOSIS;KEGG_FATTY_ACID_METABOLISM;KEGG_LEUKOCYTE_TRANSENDOTHELIAL_MIGRATION;KEGG_PROGESTERONE_MEDIATED_OOCYTE_MATURATION;REACTOME_CD28_DEPENDENT_VAV1_PATHWAY;REACTOME_DSCAM_INTERACTIONS;REACTOME_GLYCOGEN_BREAKDOWN_GLYCOGENOLYSIS;REACTOM…
FI	HEIGHT	7	0.298722	0.389899	PATHWAY:BIOCARTA_CARM_ER_PATHWAY;KEGG_AXON_GUIDANCE;KEGG_CALCIUM_SIGNALING_PATHWAY;KEGG_ENDOCYTOSIS;KEGG_LEUKOCYTE_TRANSENDOTHELIAL_MIGRATION;KEGG_PROGESTERONE_MEDIATED_OOCYTE_MATURATION;REACTOME_REGULATION_OF_GLUCOKINASE_BY_GLUCOKINASE_REGULATORY_PROTEIN
FI	WHR	5	0.401955	0.485634	PATHWAY:BIOCARTA_MAL_PATHWAY;KEGG_AXON_GUIDANCE;KEGG_CALCIUM_SIGNALING_PATHWAY;KEGG_ENDOCYTOSIS;REACTOME_INTERACTION_BETWEEN_L1_AND_ANKYRINS
FI	RA	3	1	1	PATHWAY:KEGG_AXON_GUIDANCE;KEGG_CALCIUM_SIGNALING_PATHWAY;REACTOME_COPI_MEDIATED_TRANSPORT
FI	UC	21	0.213994	0.29849	PATHWAY:BIOCARTA_CARM_ER_PATHWAY;BIOCARTA_CCR5_PATHWAY;BIOCARTA_MAL_PATHWAY;KEGG_AMINO_SUGAR_AND_NUCLEOTIDE_SUGAR_METABOLISM;KEGG_AXON_GUIDANCE;KEGG_CALCIUM_SIGNALING_PATHWAY;KEGG_ENDOCYTOSIS;KEGG_FATTY_ACID_METABOLISM;KEGG_LEUKOCYTE_TRANSENDOTHELIAL_MIGRATION;KEGG_PHENYLALANINE_METABOLISM;KEGG_PROGESTERONE_MEDIATED_OOCYTE_MATURATION;REACTOME_CD28_DEPENDENT_VAV1_PATHWAY;REACTOME_DSCAM_INTERACTION…
FI	HDL	4	0.0889967	0.158923	PATHWAY:KEGG_AXON_GUIDANCE;KEGG_CALCIUM_SIGNALING_PATHWAY;KEGG_PROGESTERONE_MEDIATED_OOCYTE_MATURATION;REACTOME_MITOTIC_PROMETAPHASE
FI	LDL	4	1	1	PATHWAY:BIOCARTA_IGF1MTOR_PATHWAY;BIOCARTA_MAL_PATHWAY;KEGG_AXON_GUIDANCE;KEGG_CALCIUM_SIGNALING_PATHWAY
FI	TC	5	0.794957	0.835847	PATHWAY:BIOCARTA_MAL_PATHWAY;KEGG_AMINO_SUGAR_AND_NUCLEOTIDE_SUGAR_METABOLISM;KEGG_AXON_GUIDANCE;REACTOME_INTERACTION_BETWEEN_L1_AND_ANKYRINS;REACTOME_REMOVAL_OF_THE_FLAP_INTERMEDIATE_FROM_THE_C_STRAND
FI	TG	7	0.819872	0.854033	PATHWAY:BIOCARTA_IGF1MTOR_PATHWAY;BIOCARTA_MAL_PATHWAY;KEGG_CALCIUM_SIGNALING_PATHWAY;KEGG_PROGESTERONE_MEDIATED_OOCYTE_MATURATION;REACTOME_COPI_MEDIATED_TRANSPORT;REACTOME_REGULATION_OF_GLUCOKINASE_BY_GLUCOKINASE_REGULATORY_PROTEIN;REACTOME_REMOVAL_OF_THE_FLAP_INTERMEDIATE_FROM_THE_C_STRAND
FI	T1D	11	0.00366957	0.0165641	PATHWAY:BIOCARTA_ARAP_PATHWAY;BIOCARTA_CARM_ER_PATHWAY;KEGG_AXON_GUIDANCE;KEGG_CALCIUM_SIGNALING_PATHWAY;KEGG_FATTY_ACID_METABOLISM;KEGG_LEUKOCYTE_TRANSENDOTHELIAL_MIGRATION;KEGG_PROGESTERONE_MEDIATED_OOCYTE_MATURATION;REACTOME_INSULIN_SYNTHESIS_AND_PROCESSING;REACTOME_METABOLISM_OF_VITAMINS_AND_COFACTORS;REACTOME_NOTCH1_INTRACELLULAR_DOMAIN_REGULATES_TRANSCRIPTION;REACTOME_SEMA4D_INDUCED_CELL_MI…
FI	T2D	7	0.293259	0.384311	PATHWAY:BIOCARTA_CARM_ER_PATHWAY;BIOCARTA_MAL_PATHWAY;KEGG_AXON_GUIDANCE;KEGG_CALCIUM_SIGNALING_PATHWAY;REACTOME_COPI_MEDIATED_TRANSPORT;REACTOME_INTERACTION_BETWEEN_L1_AND_ANKYRINS;REACTOME_METABOLISM_OF_VITAMINS_AND_COFACTORS
HDL	MDD	6	0.0231862	0.0579655	PATHWAY:KEGG_ARRHYTHMOGENIC_RIGHT_VENTRICULAR_CARDIOMYOPATHY_ARVC;KEGG_AXON_GUIDANCE;KEGG_CALCIUM_SIGNALING_PATHWAY;KEGG_UBIQUITIN_MEDIATED_PROTEOLYSIS;REACTOME_BASIGIN_INTERACTIONS;REACTOME_NEGATIVE_REGULATORS_OF_RIG_I_MDA5_SIGNALING
HDL	SCZ	7	0.000392735	0.0034497	PATHWAY:KEGG_ARRHYTHMOGENIC_RIGHT_VENTRICULAR_CARDIOMYOPATHY_ARVC;KEGG_AXON_GUIDANCE;KEGG_CALCIUM_SIGNALING_PATHWAY;KEGG_PROGESTERONE_MEDIATED_OOCYTE_MATURATION;KEGG_UBIQUITIN_MEDIATED_PROTEOLYSIS;REACTOME_MITOTIC_PROMETAPHASE;REACTOME_PACKAGING_OF_TELOMERE_ENDS
HDL	LS-BMD	12	0.00247642	0.0127262	PATHWAY:BIOCARTA_GCR_PATHWAY;KEGG_ARRHYTHMOGENIC_RIGHT_VENTRICULAR_CARDIOMYOPATHY_ARVC;KEGG_AXON_GUIDANCE;KEGG_CALCIUM_SIGNALING_PATHWAY;KEGG_PPAR_SIGNALING_PATHWAY;KEGG_PROGESTERONE_MEDIATED_OOCYTE_MATURATION;REACTOME_BASIGIN_INTERACTIONS;REACTOME_G_ALPHA_Q_SIGNALLING_EVENTS;REACTOME_MITOTIC_PROMETAPHASE;REACTOME_NEGATIVE_REGULATORS_OF_RIG_I_MDA5_SIGNALING;REACTOME_THE_NLRP3_INFLAMMASOME;REACTOM…
HDL	HEIGHT	7	0.00601068	0.0226973	PATHWAY:KEGG_ARRHYTHMOGENIC_RIGHT_VENTRICULAR_CARDIOMYOPATHY_ARVC;KEGG_AXON_GUIDANCE;KEGG_CALCIUM_SIGNALING_PATHWAY;KEGG_PROGESTERONE_MEDIATED_OOCYTE_MATURATION;KEGG_UBIQUITIN_MEDIATED_PROTEOLYSIS;REACTOME_NEGATIVE_REGULATORS_OF_RIG_I_MDA5_SIGNALING;REACTOME_PACKAGING_OF_TELOMERE_ENDS
HDL	WHR	6	0.00718056	0.0248435	PATHWAY:KEGG_ARRHYTHMOGENIC_RIGHT_VENTRICULAR_CARDIOMYOPATHY_ARVC;KEGG_AXON_GUIDANCE;KEGG_CALCIUM_SIGNALING_PATHWAY;REACTOME_CHYLOMICRON_MEDIATED_LIPID_TRANSPORT;REACTOME_HDL_MEDIATED_LIPID_TRANSPORT;REACTOME_TIGHT_JUNCTION_INTERACTIONS
HDL	RA	3	0.39807	0.484542	PATHWAY:KEGG_AXON_GUIDANCE;KEGG_CALCIUM_SIGNALING_PATHWAY;REACTOME_G_ALPHA_Q_SIGNALLING_EVENTS
HDL	UC	12	0.151384	0.237729	PATHWAY:BIOCARTA_GCR_PATHWAY;KEGG_ARRHYTHMOGENIC_RIGHT_VENTRICULAR_CARDIOMYOPATHY_ARVC;KEGG_AXON_GUIDANCE;KEGG_CALCIUM_SIGNALING_PATHWAY;KEGG_PPAR_SIGNALING_PATHWAY;KEGG_PROGESTERONE_MEDIATED_OOCYTE_MATURATION;KEGG_UBIQUITIN_MEDIATED_PROTEOLYSIS;REACTOME_BRANCHED_CHAIN_AMINO_ACID_CATABOLISM;REACTOME_G_ALPHA_Q_SIGNALLING_EVENTS;REACTOME_MITOTIC_PROMETAPHASE;REACTOME_NEGATIVE_REGULATORS_OF_RIG_I_MD…
HDL	LDL	8	0.000202542	0.00193606	PATHWAY:KEGG_AXON_GUIDANCE;KEGG_CALCIUM_SIGNALING_PATHWAY;KEGG_PPAR_SIGNALING_PATHWAY;KEGG_UBIQUITIN_MEDIATED_PROTEOLYSIS;REACTOME_BRANCHED_CHAIN_AMINO_ACID_CATABOLISM;REACTOME_CHYLOMICRON_MEDIATED_LIPID_TRANSPORT;REACTOME_G_ALPHA_Q_SIGNALLING_EVENTS;REACTOME_HDL_MEDIATED_LIPID_TRANSPORT
HDL	TC	7	0.00467796	0.0202712	PATHWAY:KEGG_ARRHYTHMOGENIC_RIGHT_VENTRICULAR_CARDIOMYOPATHY_ARVC;KEGG_AXON_GUIDANCE;KEGG_UBIQUITIN_MEDIATED_PROTEOLYSIS;REACTOME_CHYLOMICRON_MEDIATED_LIPID_TRANSPORT;REACTOME_G_ALPHA_Q_SIGNALLING_EVENTS;REACTOME_HDL_MEDIATED_LIPID_TRANSPORT;REACTOME_THE_NLRP3_INFLAMMASOME
HDL	TG	8	0.0086986	0.0277161	PATHWAY:KEGG_ARRHYTHMOGENIC_RIGHT_VENTRICULAR_CARDIOMYOPATHY_ARVC;KEGG_CALCIUM_SIGNALING_PATHWAY;KEGG_PPAR_SIGNALING_PATHWAY;KEGG_PROGESTERONE_MEDIATED_OOCYTE_MATURATION;KEGG_UBIQUITIN_MEDIATED_PROTEOLYSIS;REACTOME_CHYLOMICRON_MEDIATED_LIPID_TRANSPORT;REACTOME_G_ALPHA_Q_SIGNALLING_EVENTS;REACTOME_HDL_MEDIATED_LIPID_TRANSPORT
HDL	T1D	6	0.0255828	0.0611353	PATHWAY:KEGG_ARRHYTHMOGENIC_RIGHT_VENTRICULAR_CARDIOMYOPATHY_ARVC;KEGG_AXON_GUIDANCE;KEGG_CALCIUM_SIGNALING_PATHWAY;KEGG_PROGESTERONE_MEDIATED_OOCYTE_MATURATION;KEGG_UBIQUITIN_MEDIATED_PROTEOLYSIS;REACTOME_BASIGIN_INTERACTIONS
HDL	T2D	6	0.0231862	0.0579655	PATHWAY:KEGG_ARRHYTHMOGENIC_RIGHT_VENTRICULAR_CARDIOMYOPATHY_ARVC;KEGG_AXON_GUIDANCE;KEGG_CALCIUM_SIGNALING_PATHWAY;KEGG_PPAR_SIGNALING_PATHWAY;KEGG_UBIQUITIN_MEDIATED_PROTEOLYSIS;REACTOME_G_ALPHA_Q_SIGNALLING_EVENTS
LDL	MDD	9	0.0801869	0.144782	PATHWAY:KEGG_AXON_GUIDANCE;KEGG_CALCIUM_SIGNALING_PATHWAY;KEGG_LYSOSOME;KEGG_UBIQUITIN_MEDIATED_PROTEOLYSIS;REACTOME_ASSOCIATION_OF_TRIC_CCT_WITH_TARGET_PROTEINS_DURING_BIOSYNTHESIS;REACTOME_GAP_JUNCTION_DEGRADATION;REACTOME_METABOLISM_OF_AMINO_ACIDS_AND_DERIVATIVES;REACTOME_MHC_CLASS_II_ANTIGEN_PRESENTATION;REACTOME_SLBP_DEPENDENT_PROCESSING_OF_REPLICATION_DEPENDENT_HISTONE_PRE_MRNAS
LDL	SCZ	6	0.142548	0.227099	PATHWAY:BIOCARTA_RAC1_PATHWAY;KEGG_AXON_GUIDANCE;KEGG_CALCIUM_SIGNALING_PATHWAY;KEGG_UBIQUITIN_MEDIATED_PROTEOLYSIS;REACTOME_P38MAPK_EVENTS;REACTOME_VITAMIN_B5_PANTOTHENATE_METABOLISM
LDL	LS-BMD	17	0.0686438	0.129162	PATHWAY:BIOCARTA_CERAMIDE_PATHWAY;BIOCARTA_MAL_PATHWAY;BIOCARTA_MTA3_PATHWAY;BIOCARTA_PPARA_PATHWAY;BIOCARTA_RAC1_PATHWAY;KEGG_ADHERENS_JUNCTION;KEGG_AXON_GUIDANCE;KEGG_CALCIUM_SIGNALING_PATHWAY;KEGG_GLYCOSAMINOGLYCAN_BIOSYNTHESIS_HEPARAN_SULFATE;KEGG_NON_HOMOLOGOUS_END_JOINING;KEGG_PPAR_SIGNALING_PATHWAY;REACTOME_AMINO_ACID_SYNTHESIS_AND_INTERCONVERSION_TRANSAMINATION;REACTOME_ASSOCIATION_OF_TRI…
LDL	WHR	8	0.0506865	0.101686	PATHWAY:BIOCARTA_CERAMIDE_PATHWAY;BIOCARTA_MAL_PATHWAY;KEGG_ADHERENS_JUNCTION;KEGG_AXON_GUIDANCE;KEGG_CALCIUM_SIGNALING_PATHWAY;REACTOME_AMINO_ACID_SYNTHESIS_AND_INTERCONVERSION_TRANSAMINATION;REACTOME_CHYLOMICRON_MEDIATED_LIPID_TRANSPORT;REACTOME_HDL_MEDIATED_LIPID_TRANSPORT
LDL	RA	5	0.400413	0.485576	PATHWAY:BIOCARTA_RAC1_PATHWAY;KEGG_AXON_GUIDANCE;KEGG_CALCIUM_SIGNALING_PATHWAY;REACTOME_G_ALPHA_Q_SIGNALLING_EVENTS;REACTOME_PECAM1_INTERACTIONS
LDL	UC	26	0.0267829	0.0630756	PATHWAY:BIOCARTA_CERAMIDE_PATHWAY;BIOCARTA_MAL_PATHWAY;BIOCARTA_MTA3_PATHWAY;BIOCARTA_PPARA_PATHWAY;BIOCARTA_RAC1_PATHWAY;KEGG_ADHERENS_JUNCTION;KEGG_AXON_GUIDANCE;KEGG_CALCIUM_SIGNALING_PATHWAY;KEGG_GLYCOSAMINOGLYCAN_BIOSYNTHESIS_HEPARAN_SULFATE;KEGG_LIMONENE_AND_PINENE_DEGRADATION;KEGG_LYSOSOME;KEGG_PATHOGENIC_ESCHERICHIA_COLI_INFECTION;KEGG_PPAR_SIGNALING_PATHWAY;KEGG_THYROID_CANCER;KEGG_UBIQU…
LDL	TC	18	5.62818e-08	2.28645e-06	PATHWAY:BIOCARTA_CERAMIDE_PATHWAY;BIOCARTA_MAL_PATHWAY;BIOCARTA_SARS_PATHWAY;KEGG_ADHERENS_JUNCTION;KEGG_AXON_GUIDANCE;KEGG_GLYCOSAMINOGLYCAN_BIOSYNTHESIS_HEPARAN_SULFATE;KEGG_LYSOSOME;KEGG_UBIQUITIN_MEDIATED_PROTEOLYSIS;REACTOME_AMINO_ACID_SYNTHESIS_AND_INTERCONVERSION_TRANSAMINATION;REACTOME_ASSOCIATION_OF_TRIC_CCT_WITH_TARGET_PROTEINS_DURING_BIOSYNTHESIS;REACTOME_CHYLOMICRON_MEDIATED_LIPID_TRA…
LDL	TG	14	0.00732888	0.0250725	PATHWAY:BIOCARTA_IGF1MTOR_PATHWAY;BIOCARTA_MAL_PATHWAY;BIOCARTA_PPARA_PATHWAY;KEGG_CALCIUM_SIGNALING_PATHWAY;KEGG_LYSOSOME;KEGG_PPAR_SIGNALING_PATHWAY;KEGG_UBIQUITIN_MEDIATED_PROTEOLYSIS;REACTOME_CHYLOMICRON_MEDIATED_LIPID_TRANSPORT;REACTOME_G_ALPHA_Q_SIGNALLING_EVENTS;REACTOME_HDL_MEDIATED_LIPID_TRANSPORT;REACTOME_METABOLISM_OF_AMINO_ACIDS_AND_DERIVATIVES;REACTOME_MHC_CLASS_II_ANTIGEN_PRESENTATI…
LDL	T1D	5	1	1	PATHWAY:KEGG_AXON_GUIDANCE;KEGG_CALCIUM_SIGNALING_PATHWAY;KEGG_UBIQUITIN_MEDIATED_PROTEOLYSIS;REACTOME_ASSOCIATION_OF_TRIC_CCT_WITH_TARGET_PROTEINS_DURING_BIOSYNTHESIS;REACTOME_ERKS_ARE_INACTIVATED
LDL	T2D	14	0.000132042	0.00143045	PATHWAY:BIOCARTA_CERAMIDE_PATHWAY;BIOCARTA_MAL_PATHWAY;BIOCARTA_NKCELLS_PATHWAY;KEGG_ADHERENS_JUNCTION;KEGG_AXON_GUIDANCE;KEGG_CALCIUM_SIGNALING_PATHWAY;KEGG_NON_HOMOLOGOUS_END_JOINING;KEGG_PPAR_SIGNALING_PATHWAY;KEGG_THYROID_CANCER;KEGG_UBIQUITIN_MEDIATED_PROTEOLYSIS;REACTOME_ASSOCIATION_OF_TRIC_CCT_WITH_TARGET_PROTEINS_DURING_BIOSYNTHESIS;REACTOME_G_ALPHA_Q_SIGNALLING_EVENTS;REACTOME_MHC_CLASS_…
TC	WHR	10	0.0201124	0.0527138	PATHWAY:BIOCARTA_CERAMIDE_PATHWAY;BIOCARTA_MAL_PATHWAY;KEGG_ADHERENS_JUNCTION;KEGG_ARRHYTHMOGENIC_RIGHT_VENTRICULAR_CARDIOMYOPATHY_ARVC;KEGG_AXON_GUIDANCE;REACTOME_AMINO_ACID_SYNTHESIS_AND_INTERCONVERSION_TRANSAMINATION;REACTOME_CHYLOMICRON_MEDIATED_LIPID_TRANSPORT;REACTOME_HDL_MEDIATED_LIPID_TRANSPORT;REACTOME_INTERACTION_BETWEEN_L1_AND_ANKYRINS;REACTOME_RESPONSE_TO_ELEVATED_PLATELET_CYTOSOLIC_C…
TC	UC	25	0.639272	0.701904	PATHWAY:BIOCARTA_CERAMIDE_PATHWAY;BIOCARTA_EPONFKB_PATHWAY;BIOCARTA_MAL_PATHWAY;BIOCARTA_P38MAPK_PATHWAY;KEGG_ADHERENS_JUNCTION;KEGG_AMINO_SUGAR_AND_NUCLEOTIDE_SUGAR_METABOLISM;KEGG_ARRHYTHMOGENIC_RIGHT_VENTRICULAR_CARDIOMYOPATHY_ARVC;KEGG_AXON_GUIDANCE;KEGG_GLYCOSAMINOGLYCAN_BIOSYNTHESIS_HEPARAN_SULFATE;KEGG_JAK_STAT_SIGNALING_PATHWAY;KEGG_LYSOSOME;KEGG_PROTEIN_EXPORT;KEGG_UBIQUITIN_MEDIATED_PRO…
TC	TG	15	0.0159392	0.0442754	PATHWAY:BIOCARTA_MAL_PATHWAY;KEGG_ARRHYTHMOGENIC_RIGHT_VENTRICULAR_CARDIOMYOPATHY_ARVC;KEGG_JAK_STAT_SIGNALING_PATHWAY;KEGG_LYSOSOME;KEGG_UBIQUITIN_MEDIATED_PROTEOLYSIS;REACTOME_ANDROGEN_BIOSYNTHESIS;REACTOME_CHYLOMICRON_MEDIATED_LIPID_TRANSPORT;REACTOME_CS_DS_DEGRADATION;REACTOME_G_ALPHA_Q_SIGNALLING_EVENTS;REACTOME_HDL_MEDIATED_LIPID_TRANSPORT;REACTOME_MHC_CLASS_II_ANTIGEN_PRESENTATION;REACTOME…
TG	WHR	12	0.0443722	0.0926474	PATHWAY:BIOCARTA_MAL_PATHWAY;BIOCARTA_VEGF_PATHWAY;KEGG_ARRHYTHMOGENIC_RIGHT_VENTRICULAR_CARDIOMYOPATHY_ARVC;KEGG_CALCIUM_SIGNALING_PATHWAY;REACTOME_AKT_PHOSPHORYLATES_TARGETS_IN_THE_CYTOSOL;REACTOME_CHYLOMICRON_MEDIATED_LIPID_TRANSPORT;REACTOME_G1_S_SPECIFIC_TRANSCRIPTION;REACTOME_HDL_MEDIATED_LIPID_TRANSPORT;REACTOME_MITOCHONDRIAL_PROTEIN_IMPORT;REACTOME_MITOCHONDRIAL_TRNA_AMINOACYLATION;REACTO…
TG	UC	42	0.0136459	0.0389027	PATHWAY:BIOCARTA_ACH_PATHWAY;BIOCARTA_FREE_PATHWAY;BIOCARTA_MAL_PATHWAY;BIOCARTA_PPARA_PATHWAY;BIOCARTA_PTC1_PATHWAY;BIOCARTA_RNA_PATHWAY;BIOCARTA_VEGF_PATHWAY;KEGG_ALANINE_ASPARTATE_AND_GLUTAMATE_METABOLISM;KEGG_AMYOTROPHIC_LATERAL_SCLEROSIS_ALS;KEGG_ARRHYTHMOGENIC_RIGHT_VENTRICULAR_CARDIOMYOPATHY_ARVC;KEGG_BASAL_CELL_CARCINOMA;KEGG_BASAL_TRANSCRIPTION_FACTORS;KEGG_BIOSYNTHESIS_OF_UNSATURATED_FA…
T1D	WHR	7	0.452707	0.531155	PATHWAY:KEGG_ARRHYTHMOGENIC_RIGHT_VENTRICULAR_CARDIOMYOPATHY_ARVC;KEGG_AXON_GUIDANCE;KEGG_CALCIUM_SIGNALING_PATHWAY;REACTOME_G1_S_SPECIFIC_TRANSCRIPTION;REACTOME_IKK_COMPLEX_RECRUITMENT_MEDIATED_BY_RIP1;REACTOME_MITOCHONDRIAL_PROTEIN_IMPORT;REACTOME_RESPONSE_TO_ELEVATED_PLATELET_CYTOSOLIC_CA2_
T1D	UC	27	0.442384	0.522818	PATHWAY:BIOCARTA_CARM_ER_PATHWAY;BIOCARTA_CELL2CELL_PATHWAY;BIOCARTA_PROTEASOME_PATHWAY;KEGG_ARRHYTHMOGENIC_RIGHT_VENTRICULAR_CARDIOMYOPATHY_ARVC;KEGG_AXON_GUIDANCE;KEGG_CALCIUM_SIGNALING_PATHWAY;KEGG_CARDIAC_MUSCLE_CONTRACTION;KEGG_CHEMOKINE_SIGNALING_PATHWAY;KEGG_FATTY_ACID_METABOLISM;KEGG_JAK_STAT_SIGNALING_PATHWAY;KEGG_LEUKOCYTE_TRANSENDOTHELIAL_MIGRATION;KEGG_PROGESTERONE_MEDIATED_OOCYTE_MAT…
T1D	TC	10	0.115498	0.189579	PATHWAY:KEGG_ARRHYTHMOGENIC_RIGHT_VENTRICULAR_CARDIOMYOPATHY_ARVC;KEGG_AXON_GUIDANCE;KEGG_GALACTOSE_METABOLISM;KEGG_JAK_STAT_SIGNALING_PATHWAY;KEGG_PROTEIN_EXPORT;KEGG_UBIQUITIN_MEDIATED_PROTEOLYSIS;REACTOME_ASSOCIATION_OF_TRIC_CCT_WITH_TARGET_PROTEINS_DURING_BIOSYNTHESIS;REACTOME_CS_DS_DEGRADATION;REACTOME_RESPONSE_TO_ELEVATED_PLATELET_CYTOSOLIC_CA2_;REACTOME_SIGNALING_BY_HIPPO
T1D	TG	13	0.164016	0.250259	PATHWAY:KEGG_ARRHYTHMOGENIC_RIGHT_VENTRICULAR_CARDIOMYOPATHY_ARVC;KEGG_CALCIUM_SIGNALING_PATHWAY;KEGG_CHEMOKINE_SIGNALING_PATHWAY;KEGG_JAK_STAT_SIGNALING_PATHWAY;KEGG_PROGESTERONE_MEDIATED_OOCYTE_MATURATION;KEGG_TRYPTOPHAN_METABOLISM;KEGG_UBIQUITIN_MEDIATED_PROTEOLYSIS;REACTOME_CS_DS_DEGRADATION;REACTOME_FACTORS_INVOLVED_IN_MEGAKARYOCYTE_DEVELOPMENT_AND_PLATELET_PRODUCTION;REACTOME_G1_S_SPECIFIC_…
T1D	T2D	9	0.268179	0.355008	PATHWAY:BIOCARTA_CARM_ER_PATHWAY;KEGG_ARRHYTHMOGENIC_RIGHT_VENTRICULAR_CARDIOMYOPATHY_ARVC;KEGG_AXON_GUIDANCE;KEGG_CALCIUM_SIGNALING_PATHWAY;KEGG_CHEMOKINE_SIGNALING_PATHWAY;KEGG_UBIQUITIN_MEDIATED_PROTEOLYSIS;REACTOME_ASSOCIATION_OF_TRIC_CCT_WITH_TARGET_PROTEINS_DURING_BIOSYNTHESIS;REACTOME_FACTORS_INVOLVED_IN_MEGAKARYOCYTE_DEVELOPMENT_AND_PLATELET_PRODUCTION;REACTOME_METABOLISM_OF_VITAMINS_AND_…
T2D	WHR	12	0.00179439	0.0100548	PATHWAY:BIOCARTA_CERAMIDE_PATHWAY;BIOCARTA_DC_PATHWAY;BIOCARTA_MAL_PATHWAY;KEGG_ADHERENS_JUNCTION;KEGG_ARRHYTHMOGENIC_RIGHT_VENTRICULAR_CARDIOMYOPATHY_ARVC;KEGG_AXON_GUIDANCE;KEGG_BLADDER_CANCER;KEGG_CALCIUM_SIGNALING_PATHWAY;KEGG_PEROXISOME;REACTOME_INTERACTION_BETWEEN_L1_AND_ANKYRINS;REACTOME_REGULATION_OF_SIGNALING_BY_CBL;REACTOME_TRANSCRIPTIONAL_REGULATION_OF_WHITE_ADIPOCYTE_DIFFERENTIATION
T2D	UC	33	0.00486255	0.0205695	PATHWAY:BIOCARTA_CARM_ER_PATHWAY;BIOCARTA_CELLCYCLE_PATHWAY;BIOCARTA_CERAMIDE_PATHWAY;BIOCARTA_CHREBP2_PATHWAY;BIOCARTA_DC_PATHWAY;BIOCARTA_MAL_PATHWAY;BIOCARTA_NUCLEARRS_PATHWAY;BIOCARTA_PARKIN_PATHWAY;BIOCARTA_PTDINS_PATHWAY;KEGG_ADHERENS_JUNCTION;KEGG_ARRHYTHMOGENIC_RIGHT_VENTRICULAR_CARDIOMYOPATHY_ARVC;KEGG_AXON_GUIDANCE;KEGG_BASAL_TRANSCRIPTION_FACTORS;KEGG_BLADDER_CANCER;KEGG_CALCIUM_SIGNAL…
T2D	TC	12	0.0192651	0.0513209	PATHWAY:BIOCARTA_CERAMIDE_PATHWAY;BIOCARTA_MAL_PATHWAY;KEGG_ADHERENS_JUNCTION;KEGG_ARRHYTHMOGENIC_RIGHT_VENTRICULAR_CARDIOMYOPATHY_ARVC;KEGG_AXON_GUIDANCE;KEGG_UBIQUITIN_MEDIATED_PROTEOLYSIS;REACTOME_ASSOCIATION_OF_TRIC_CCT_WITH_TARGET_PROTEINS_DURING_BIOSYNTHESIS;REACTOME_COLLAGEN_FORMATION;REACTOME_G_ALPHA_Q_SIGNALLING_EVENTS;REACTOME_INTERACTION_BETWEEN_L1_AND_ANKYRINS;REACTOME_MHC_CLASS_II_AN…
T2D	TG	15	0.0262256	0.062214	PATHWAY:BIOCARTA_MAL_PATHWAY;KEGG_ARRHYTHMOGENIC_RIGHT_VENTRICULAR_CARDIOMYOPATHY_ARVC;KEGG_BASAL_TRANSCRIPTION_FACTORS;KEGG_CALCIUM_SIGNALING_PATHWAY;KEGG_CELL_ADHESION_MOLECULES_CAMS;KEGG_CHEMOKINE_SIGNALING_PATHWAY;KEGG_PPAR_SIGNALING_PATHWAY;KEGG_UBIQUITIN_MEDIATED_PROTEOLYSIS;REACTOME_ACTIVATION_OF_CHAPERONE_GENES_BY_XBP1S;REACTOME_COPI_MEDIATED_TRANSPORT;REACTOME_FACTORS_INVOLVED_IN_MEGAKAR…
